# Supplementary material for: High density linkage disequilibrium maps of chromosome 14 in Holstein and Angus cattle
Source: BMC Genet. 2008 Jul 8;9:45. doi: 10.1186/1471-2156-9-45 (PMC2478670; doi:10.1186/1471-2156-9-45)
Supplement: Additional file 1 — List of markers used for Linkage Disequilibrium (LD) analysis on Holstein and Angus cattle. File includes: NCBI accession number, 12 K RH positions [8], inferred kilo base (kbp) positions as described in the materials and methods section, pairwise r2 data, tagged SNPs and minor allele frequencies (MAFs). [file 1471-2156-9-45-S1.xls]

## Sheet: Markers
NCBI_or_IBISS_Accession_number	SNP_ID	BTA14_RH_position__cR_	BTAu_3_1__BTA14__Position__bp_	Position_adj_kbp	HOLSTEIN_ID	ANGUS_ID	SNPs_tagged_ANGUS	SNPs_Tagged_Holstein	MAF_HOLSTEIN	MAF_ANGUS
ss61534971	BTA-34956	0	101723	0	1	1	YES	YES	0.448	0.135
ss61535522	BTA-35941	20.7	936325	357.61	3	2	YES	YES	0.394	0.115
ss61508244	BTA-34772	35.9	3303832	620.202	4	3	YES	YES	0.241	0.159
ss61534850	BTA-34752	39.5	3347301	682.395	5	4	YES	YES	0.31	0.243
ss61567744	BTA-95738	94	4166573	1623.93	8	5	YES	YES	0.417	0.396
ss61524968	BTA-15991	102.5	3874487	1833.57	9	6	YES	YES	0.325	0.295
ss61524969	BTA-15992	102.5	3874407	1833.65	10	7	YES	YES	0.229	0.094
ss61467365	BTA-34867	115.9	5087204	2002.27	11	8	YES	YES	0.158	0.082
ss61534902	BTA-34830	122.8	4973169	2198.55	12	9	YES	YES	0.313	0.157
ss61467359	BTA-34806	122.8	4902528	2200.14		10	YES			0.363
ss61534889	BTA-34804	122.8	4900939	2270.78	13	11	YES	YES	0.139	0.292
ss61466612	BTA-20155	148	4610848	2556.82	14	12	YES	YES	0.055	0.191
ss61466614	BTA-20157	148	4610553	2558.25	15	13	YES	YES	0.417	0.332
ss61466610	BTA-20153	148	4609129	2558.54		14	YES			0.098
ss61527158	BTA-20145	151.4	4597154	2777.56	16	15	YES	YES	0.066	0.199
ss61476793	BTA-20133	161.4	5582076	2950.31	17	16	YES	YES	0.449	0.137
ss61476791	BTA-20131	161.4	5582192	2950.43	18	17	YES	YES	0.242	0.187
ss61563132	BTA-86956	165.7	5558344	3024.92	20	18	YES	YES	0.433	0.165
ss38328040	BTA-05988	170	5842011	3099.2	21	19		YES	0.063	0.313
ss61527143	BTA-20123	170	5855685	3112.88	22	20	YES	YES	0.445	0.333
ss38334550	BTA-12498	193	7717793	3334.24	23	21	YES		0.401	0.129
ss38334549	BTA-12497	193	7717936	3334.38	24	22	YES	YES	0.409	0.092
ss38336818	BTA-14766	193	7727081	3343.52	25	23	YES	YES	0.168	0.422
ss61497128	BTA-98667	202.2	3101373	3503.45	26	24	YES	YES	0.385	0.357
ss61497130	BTA-98669	202.2	3101722	3503.8	27	25			0.361	0.406
ss61569297	BTA-98670	202.2	3102379	3504.45	28	26	YES		0.36	0.411
ss61497126	BTA-98660	216.5	2839486	3740.22	29	27	YES	YES	0.344	0.226
ss61563531	BTA-87695	243.9	2658706	4213.57	32	28	YES	YES	0.043	0.095
ss38336286	BTA-14234	267.8	2395299	4626.47	34	29	YES	YES	0.11	0.229
ss61494247	BTA-87745	288.2	2256776	4978.89	35	30		YES	0.224	0.224
ss61494249	BTA-87747	288.2	2283901	5006.02	36	31	YES	YES	0.308	0.26
ss61494244	BTA-87742	288.2	7621720	5008.52	37	32	YES	YES	0.375	0.036
ss38332001	BTA-09949	295.6	2013182	5106.73	38	33			0.353	0.151
ss38331999	BTA-09947	295.6	2010260	5109.66	39	34	YES	YES	0.357	0.147
ss61494232	BTA-87729	302.4	1974851	5224.62		35	YES			0.361
ss61563558	BTA-87728	302.4	1948350	5229.23	41	36	YES	YES	0.303	0.5
ss61563557	BTA-87727	302.4	1943739	5255.73		37	YES			0.094
ss61528553	BTA-23073	308.1	1917871	5322.68	43	38		YES	0.269	0.359
ss64899266	BTA-23076	308.1	1912249	5328.31	44	39	YES	YES	0.269	0.325
ss61517993	BTA-111579	310.8	1820510	5369.33	45	40	YES	YES	0.351	0.16
ss61563543	BTA-87712	313.1	1727884	5433.71	46	41	YES	YES	0.297	0.347
ss61563542	BTA-87711	313.1	1727824	5433.77	47	42			0.296	0.332
ss61480657	BTA-35131	332.8	1288921	5749.4	48	43	YES		0.175	0.206
ss38336995	BTA-14943	338.7	1289089	5851.32	49	44		YES	0.173	0.2
ss61535184	BTA-35317	413.3		7140.1	51	45	YES	YES	0.292	0.479
ss61520277	BTA-115825	445	6788784	7687.74	54	46	YES	YES	0.16	0.127
ss61570111	BTA-115836	445	6818771	7717.73		47	YES			0.168
ss61570113	BTA-115838	445	6819210	7718.17	55	48	YES		0.143	0.035
ss61570114	BTA-115839	445	6819323	7718.28		49				0.168
ss61506800	BTA-115835	445	6819545	7718.51		50				0.172
ss61535114	BTA-35190	521.1	7445652	9006.76	57	51	YES	YES	0.345	0.059
ss61535115	BTA-35191	521.1	7445857	9006.96	58	52			0.349	0.055
ss61535128	BTA-35206	521.1	7457456	9018.56	59	53	YES	YES	0.466	0.338
ss61535134	BTA-35217	521.1	7506991	9068.1	60	54	YES	YES	0.156	0.116
ss61535159	BTA-35264	555.4	7597988	9595	62	55		YES	0.206	0.277
ss61535160	BTA-35265	555.4	7597575	9595.41	63	56	YES		0.208	0.262
ss38330264	BTA-08212	555.4	7926477	9923.9	64	57	YES	YES	0.469	0.471
ss61480731	BTA-35486	562.3	8076374	10043.1	65	58	YES	YES	0.488	0.394
ss61535249	BTA-35436	569.2	8220250	10180.1		59	YES			0.347
ss61535250	BTA-35437	569.2	8220366	10180.2		60	YES			0.421
ss61535243	BTA-35424	571.6	8256379	10221.7	66	61	YES	YES	0.316	0.381
ss38336870	BTA-14818	595.1	8340763	10280.8	67	62			0.426	0.398
ss38336869	BTA-14817	613.9	8340882	10605.9	68	63	YES	YES	0.426	0.405
ss38335199	BTA-13147	635.6	8630611	10980.5	69	64			0.222	0.071
ss61480781	BTA-35689	635.6	8663005	11012.9	70	65	YES	YES	0.248	0.085
ss61535481	BTA-35863	676.7	9289523	11690.6		66	YES			0.09
ss61535491	BTA-35873	676.7	9325964	11727	73	67	YES	YES	0.421	0.397
ss38332498	BTA-10446	676.7	9420387	11821.3	74	68	YES	YES	0.39	0.408
ss61467412	BTA-35881	691	9470689	11937.6	77	69	YES	YES	0.097	0.383
ss61508294	BTA-35883	691	9477500	11944.4	78	70	YES		0.227	0.124
ss61508297	BTA-35886	696.8	9479798	12037.8	79	71		YES	0.225	0.119
ss61480836	BTA-35894	730.1	9796366	12617.5		72	YES			0.434
ss38326853	BTA-04801	737.5	9899190	12746.3		73	YES			0.244
ss61517788	BTA-111174	737.5	9979791	12826.9	80	74	YES	YES	0.409	0.332
ss61480838	BTA-35897	739.3	10037457	12858	81	75	YES	YES	0.438	0.059
ss61535502	BTA-35902	742.9	10120837	12923.6	82	76	YES	YES	0.319	0.032
ss38328865	BTA-06813	799.1	10334823	13805.1	83	77	YES	YES	0.306	0.152
ss61524851	BTA-15809	799.1	10378604	13848.9	84	78	YES	YES	0.269	0.22
ss61475686	BTA-15812	809.5	10339505	13984.8	85	79	YES	YES	0.106	0.157
ss61524852	BTA-15810	829.2	10375017	14325.1		80				0.207
ss61519385	BTA-114243	931.5	12655306	16092.6	89	81	YES		0.468	0.218
ss69374981	BTA-114232	933.3	12612871	16131.5	91	82	YES		0.452	0.284
ss61473728	BTA-114220	938.9	12541300	16220.3	92	83	YES	YES	0.196	0.353
ss61473730	BTA-114222	938.9	12541710	16220.7	93	84	YES	YES	0.451	0.24
ss38330392	BTA-08340	950.2	11956265	16419	94	85	YES	YES	0.27	0.091
ss38330389	BTA-08337	950.2	11950847	16429.5	95	86			0.375	0.133
ss38330390	BTA-08338	950.2	11950745	16429.6	96	87	YES	YES	0.373	0.137
ss61535537	BTA-35960	956.4	11841230	16522.6		88				0.16
ss61535536	BTA-35959	956.4	11837307	16542.7		89				0.159
ss61535535	BTA-35958	956.4	11837253	16553.2		90				0.154
ss61535533	BTA-35956	956.4	11836851	16553.6		91	YES			0.163
ss38331774	BTA-09722	956.4	11826388	16553.6	98	92	YES	YES	0.074	0.442
ss61535531	BTA-35954	956.4	11806276	16557.6	99	93	YES	YES	0.264	0.276
ss61480853	BTA-35950	971.7	11693484	16786.9	100	94		YES	0.101	0.239
ss61535524	BTA-35944	971.7	11662383	16818	101	95	YES	YES	0.06	0.439
ss61480851	BTA-35937	1000.8	11219420	17289.7		96	YES			0.44
ss38333453	BTA-11401	1016.8	11075705	17566.1		97	YES			0.048
ss61508302	BTA-35938	1016.8	11100514	17590.9	102	98	YES		0.403	0.21
ss61480848	BTA-35927	1020.5	11011960	17630	103	99		YES	0.221	0.052
ss61562418	BTA-85664	1038	13473237	17932.3	105	100	YES	YES	0.488	0.099
ss61562421	BTA-85667	1038	13476259	17935.3	106	101		YES	0.447	0.093
ss61562420	BTA-85666	1038	13476617	17935.7		102				0.093
ss38328882	BTA-06830	1085.9	17140783	18759.8	107	103	YES	YES	0.398	0.087
ss38332745	BTA-10693	1093.9	17042763	18898	108	104	YES	YES	0.049	0.374
ss38328883	BTA-06831	1093.9	17140915	18996.2	109	105	YES	YES	0.127	0.202
ss61493685	BTA-85436	1095.9	17281272	19030.7		106				0.142
ss61493684	BTA-85435	1095.9	17281426	19030.9		107	YES			0.142
ss61493686	BTA-85437	1102	17367043	19038	110	108	YES	YES	0.41	0.367
ss61516354	BTA-108467	1117.9	17794725	19312.7	111	109	YES	YES	0.452	0.314
ss61472371	BTA-108362	1129.3	17933719	19509.6	112	110	YES	YES	0.342	0.338
ss61472377	BTA-108368	1145.3	18232101	19786	113	111	YES		0.274	0.281
ss61472375	BTA-108366	1149.7	18232544	19862	114	112	YES		0.278	0.275
ss61472374	BTA-108365	1149.7	18232631	19862.1	115	113		YES	0.274	0.3
ss61506359	BTA-108461	1167.5	18555661	20169.5	116	114	YES	YES	0.094	0.142
ss61516355	BTA-108468	1170.5	18613270	20221.4	117	115	YES	YES	0.366	0.234
ss61538773	BTA-42142	1185.9	13811675	20487.4	118	116	YES	YES	0.384	0.276
ss61482478	BTA-42148	1185.9	13882045	20557.8	119	117	YES	YES	0.297	0.044
ss61538779	BTA-42153	1185.9	13936674	20612.4		118	YES			0.309
ss61538787	BTA-42161	1185.9	13939055	20614.8		119				0.312
ss61538794	BTA-42168	1198.9	13963653	20839.4	120	120	YES	YES	0.075	0.278
ss61538793	BTA-42167	1198.9	13963921	20839.6	121	121	YES	YES	0.449	0.14
ss61482479	BTA-42171	1204.4	14093965	20934.7	122	122	YES	YES	0.495	0.21
ss61538798	BTA-42173	1218.7	14231234	21054.1	123	123	YES	YES	0.354	0.21
ss61508645	BTA-42181	1218.7	14236828	21059.6	124	124			0.335	0.117
ss38329715	BTA-07663	1218.7	14249525	21072.3	125	125	YES	YES	0.328	0.491
ss38329720	BTA-07668	1218.7	14250061	21072.9	126	126			0.328	0.487
ss61535551	BTA-35989	1265.4	14352915	21875.1	127	127	YES	YES	0.131	0.104
ss61501250	BTA-35993	1275.3	14700498	22031.9	128	128	YES	YES	0.429	0.051
ss61535553	BTA-35994	1275.3	14715136	22046.5	129	129	YES	YES	0.327	0.111
ss61535555	BTA-35996	1275.3	14769294	22100.7		130	YES			0.411
ss61535556	BTA-35997	1277.3	14837064	22135.2	130	131	YES	YES	0.226	0.453
ss61535572	BTA-36020	1302.4	15455701	22500		132	YES			0.197
ss61527018	BTA-19923	1339.2	16030126	23135.9	131	133	YES	YES	0.151	0.378
ss61527016	BTA-19921	1339.2	16030242	23136	132	134	YES	YES	0.152	0.314
ss61475000	BTA-119505	1355.6	16429657	23419.1	133	135	YES	YES	0.338	0.055
ss61525640	BTA-17316	1367.1	20599868	23617.8	134	136	YES	YES	0.192	0.043
ss61473395	BTA-112886	1387.1	21523304	23963.3	136	137	YES	YES	0.145	0.226
ss61562834	BTA-86408	1395.2	21646020	24103.2		138	YES			0.278
ss61562833	BTA-86406	1407.5	21907297	24315.7		139	YES			0.205
ss38328592	BTA-06540	1425	22133376	24618.1	137	140	YES	YES	0.185	0.346
ss61562835	BTA-86411	1440.6	22258733	24887.6	138	141	YES	YES	0.029	0.295
ss61477079	BTA-21242	1444.8	18869030	24960.1	139	142			0.18	0.191
ss61477078	BTA-21240	1444.8	18869062	24960.2	140	143	YES	YES	0.18	0.191
ss61531696	BTA-28726	1444.8	18897571	24988.7	141	144	YES	YES	0.061	0.393
ss61506535	BTA-111851	1452.8	19658489	25098.3	143	145	YES	YES	0.414	0.46
ss61534587	BTA-34265	1452.8	19676363	25116.2	144	146	YES	YES	0.31	0.224
ss61534586	BTA-34263	1461.3	19774380	25245.2	145	147	YES	YES	0.343	0.431
ss38327919	BTA-05867	1472.7	19844421	25442.1	146	148	YES	YES	0.464	0.455
ss38327921	BTA-05869	1486.7	19844748	25702.1	147	149	YES	YES	0.497	0.104
ss61534580	BTA-34252	1494.4	20194230	25817	148	150	YES	YES	0.26	0.29
ss61534632	BTA-34365	1494.4	20402564	26025.3	149	151	YES	YES	0.131	0.307
ss61570309	BTA-34296	1519.8	20507528	26255.8		152	YES			0.045
ss61565351	BTA-91255	1524	23809216	26328.4	151	153			0.435	0.193
ss61565348	BTA-91252	1524	23809006	26343.7	152	154		YES	0.434	0.19
ss38336702	BTA-14650	1524	23793721	26343.9	153	155	YES	YES	0.489	0.191
ss61512747	BTA-101386	1528	23500283	26397.5	154	156	YES	YES	0.06	0.046
ss61534605	BTA-34285	1544.4	22741955	26680.8	156	157	YES	YES	0.472	0.329
ss61534596	BTA-34274	1585.6	22342561	27392.6		158				0.064
ss61534598	BTA-34276	1605.6	22345845	27738.1	157	159		YES	0.031	0.079
ss61534597	BTA-34275	1605.6	22342579	27738.3		160	YES			0.067
ss61534595	BTA-34273	1605.6	22342502	27738.4		161				0.074
ss61534593	BTA-34271	1605.6	22342243	27741.7		162				0.071
ss61570240	BTA-24548	1612.2	27017291	27852.1	158	163	YES	YES	0.497	0.22
ss61568592	BTA-97370	1612.2	26788233	28081.2	159	164	YES	YES	0.434	0.22
ss61520603	BTA-116449	1614.3	26823318	28117.4	160	165	YES	YES	0.15	0.192
ss61520602	BTA-116448	1614.3	26837754	28131.9	161	166	YES	YES	0.417	0.109
ss61568580	BTA-97353	1640.2	26628236	28335.8	164	167	YES	YES	0.101	0.104
ss61568577	BTA-97350	1640.2	26627628	28336.4	165	168	YES	YES	0.163	0.264
ss61496808	BTA-97344	1647.1	26555321	28455	166	169	YES	YES	0.169	0.059
ss61496809	BTA-97345	1647.1	26555193	28588.8	167	170			0.169	0.066
ss61568593	BTA-97371	1647.1	26421462	28588.9	168	171	YES		0.066	0.167
ss61534613	BTA-34310	1662	24203843	28712.4	169	172	YES	YES	0.365	0.224
ss61480461	BTA-34309	1666	24288016	28781.5	170	173	YES	YES	0.072	0.153
ss61534611	BTA-34304	1676.7	24461708	28966.4	171	174			0.399	0.422
ss61476007	BTA-17025	1676.7	24484683	28989.4	173	175	YES	YES	0.402	0.431
ss38334682	BTA-12630	1705.8	25046839	29469.1		176	YES			0.092
ss61467336	BTA-34289	1708.1	25232504	29508.8	174	177	YES	YES	0.34	0.429
ss61480452	BTA-34291	1722.5	25367652	29757.6	175	178	YES	YES	0.261	0.156
ss38329953	BTA-07901	1725.6	25407507	29811.5	176	179	YES	YES	0.47	0.328
ss61480486	BTA-34381	1765.1	25560113	30493.6	177	180	YES	YES	0.099	0.31
ss61478665	BTA-27436	1799.1	25574206	31080.9	178	181	YES	YES	0.082	0.124
ss61480485	BTA-34380	1811.8	27510984	31300.3	179	182	YES	YES	0.478	0.397
ss61534638	BTA-34376	1814.1	27470182	31340.1	180	183	YES	YES	0.054	0.065
ss61534635	BTA-34373	1814.1	27469936	31340.3		184	YES			0.051
ss61480482	BTA-34369	1821.5	27341440	31467.9	181	185	YES	YES	0.462	0.48
ss61501127	BTA-34407	1823.8	27250727	31508.2	183	186	YES	YES	0.461	0.437
ss61534653	BTA-34404	1826.8	27179374	31559.5		187	YES			0.019
ss61480496	BTA-34400	1835.8	27116475	31715	184	188		YES	0.178	0.179
ss61480495	BTA-34399	1835.8	27116422	31715	185	189	YES		0.184	0.197
ss61534647	BTA-34396	1840.6	27074160	31797.9		190	YES			0.049
ss61480499	BTA-34410	1845.4	26302678	31880.8	186	191	YES	YES	0.278	0.321
ss61480494	BTA-34395	1847.2		31911.9	187	192	YES		0.368	0.122
ss61480492	BTA-34393	1847.2		31912.9	188	193		YES	0.349	0.205
ss61534657	BTA-34416	1847.2	26325839	31913.9		194				0.051
ss61534655	BTA-34414	1847.2	26325803	32007		195	YES			0.056
ss61534654	BTA-34413	1847.2	26325597	32007.2		196				0.054
ss61534645	BTA-34390	1847.2	26232485	32007.3		197	YES			0.05
ss61480490	BTA-34388	1856.2	26005637	32067.4		198	YES			0.3
ss61526043	BTA-18146	1863.5	25819551	32193.5		199	YES			0.107
ss61499843	BTA-18141	1863.5	25776745	32236.3	189	200	YES		0.366	0.364
ss61476316	BTA-18140	1872.6	25756553	32350.7	190	201	YES	YES	0.354	0.209
ss61534661	BTA-34421	1906.6	27651295	32938.1	191	202	YES		0.137	0.393
ss61534663	BTA-34423	1908.7	27651729	32974.4	192	203		YES	0.139	0.398
ss61534662	BTA-34422	1908.7	27651424	32974.7	193	204			0.131	0.394
ss61534664	BTA-34424	1908.7	27660193	32983.1	194	205			0.137	0.399
ss61480508	BTA-34463	1924.1	27808284	33240.4	195	206	YES	YES	0.261	0.45
ss61508227	BTA-34462	1926.1	27810889	33275	196	207	YES	YES	0.068	0.256
ss61534670	BTA-34435	1945.7	28584137	33631.5	197	208	YES	YES	0.3	0.28
ss61534671	BTA-34437	1945.7	28670421	33717.8	198	209	YES	YES	0.303	0.484
ss61480506	BTA-34436	1957	28594468	33808.8	199	210	YES	YES	0.371	0.036
ss61534697	BTA-34468	1984.1	28920570	34277		211	YES			0.299
ss61534700	BTA-34471	1984.1	28976145	34332.5	200	212	YES		0.137	0.26
ss61534701	BTA-34472	1995.7	28976258	34477.4		213	YES			0.325
ss61534723	BTA-34528	2023.7	29188413	34961.1	202	214	YES	YES	0.09	0.301
ss38330358	BTA-08306	2079.2	29438434	35919.9	203	215	YES	YES	0.407	0.287
ss61516307	BTA-108350	2124.6	29618743	36704.2	204	216	YES	YES	0.248	0.352
ss61539390	BTA-43271	2124.6	29769177	36854.7	205	217		YES	0.122	0.201
ss69374985	BTA-111518	2124.6	29817331	36902.8	206	218	YES		0.124	0.194
ss61472367	BTA-108347	2139.5	29662679	36961.6	207	219	YES	YES	0.231	0.067
ss61517772	BTA-111152	2158.8	29885426	37295.1	208	220	YES	YES	0.251	0.192
ss61501854	BTA-43143	2165.2	29962710	37405.6	209	221	YES	YES	0.301	0.446
ss61501852	BTA-43140	2165.2	29963305	37406.2		222	YES			0.132
ss61482545	BTA-42489	2167.6	30149295	37447.1	210	223	YES	YES	0.445	0.43
ss61538859	BTA-42290	2169.9	30193103	37486.8	211	224	YES	YES	0.262	0.246
ss61539954	BTA-44326	2174.5	30293993	37566.3	212	225	YES	YES	0.459	0.161
ss61529618	BTA-24981	2176.4	30517798	37599.1		226	YES			0.373
ss61529619	BTA-24986	2182.4	30545925	37702.8		227	YES			0.322
ss61514147	BTA-104210	2236.2	30591455	38632.2	213	228	YES	YES	0.24	0.282
ss61467346	BTA-34536	2244	30767537	38767	214	229	YES	YES	0.086	0.351
ss61467347	BTA-34537	2244	30767645	38767.1		230	YES			0.195
ss61480519	BTA-34504	2272.1	31427042	39252.4	216	231	YES	YES	0.31	0.475
ss61534713	BTA-34502	2272.1	31527477	39352.8	217	232			0.306	0.475
ss61506756	BTA-114994	2297.5	31826528	39691.2	219	233	YES		0.038	0.321
ss61469626	BTA-89587	2325.6	32458039	40176.7		234	YES			0.443
ss61508493	BTA-40148	2335	32678774	40339.1	220	235	YES	YES	0.037	0.036
ss61514555	BTA-105019	2344.4	32890428	40501.5	221	236	YES	YES	0.173	0.169
ss61481947	BTA-40164	2351.5	33106788	40624.1	222	237	YES	YES	0.36	0.031
ss61534731	BTA-34541	2356.1	33192273	40703.6	223	238	YES	YES	0.242	0.472
ss61534734	BTA-34544	2369.8	37827104	40940.3	224	239	YES	YES	0.217	0.11
ss38333641	BTA-11589	2369.8	37781488	40985.9	225	240	YES	YES	0.286	0.39
ss61534739	BTA-34555	2383.4	37335273	41175.2		241	YES			0.035
ss61515962	BTA-107716	2404	38167343	41531.1	228	242	YES	YES	0.259	0.124
ss61515954	BTA-107702	2445	33665984	42239.4	230	243	YES	YES	0.5	0.101
ss61515956	BTA-107705	2449.2	33951451	42312	231	244	YES	YES	0.154	0.134
ss61516059	BTA-107904	2568.7	34721554	44568.7	234	245	YES	YES	0.222	0.388
ss61528182	BTA-22294	2577.7	34980294	44724.2	235	246	YES	YES	0.25	0.071
ss61534803	BTA-34685	2586.4	35215056	44874.5	236	247		YES	0.038	0.307
ss61534804	BTA-34686	2586.4	35215089	44874.5	237	248	YES		0.037	0.301
ss61508235	BTA-34674	2606.1	35469395	45022.5	238	249	YES	YES	0.303	0.464
ss61534799	BTA-34668	2630	35626209	45435.4	239	250	YES	YES	0.448	0.37
ss61534798	BTA-34667	2635.4	35659562	45528.7	240	251	YES	YES	0.254	0.476
ss61480572	BTA-34666	2639.5	35738041	45599.6	241	252	YES	YES	0.498	0.35
ss61480576	BTA-34690	2645.8	35908704	45708.4	242	253	YES	YES	0.117	0.132
ss61480578	BTA-34692	2652	35908974	45815.5	243	254		YES	0.105	0.143
ss61480579	BTA-34693	2659.7	35941867	45948.5	244	255			0.113	0.383
ss61480584	BTA-34703	2662.2	36030630	46080	247	256	YES	YES	0.317	0.491
ss61534815	BTA-34707	2662.2	36139358	46188.7	248	257	YES	YES	0.302	0.472
ss61534809	BTA-34698	2668.4	35957127	46295.8	249	258	YES		0.422	0.329
ss61534810	BTA-34700	2685.5	35963488	46394.2	250	259	YES		0.115	0.388
ss61519163	BTA-113824	2710.5	36249385	46826.1	251	260			0.497	0.3
ss61473631	BTA-113816	2713.6	36281160	46879.7	252	261			0.498	0.467
ss61519165	BTA-113826	2716.7	36249698	46933.2	253	262	YES	YES	0.491	0.293
ss61473630	BTA-113815	2716.7	36284677	46968.2	254	263	YES	YES	0.319	0.479
ss61566175	BTA-92747	2720.9	36409410	47005.8	255	264	YES	YES	0.253	0.1
ss61566174	BTA-92746	2720.9	36414255	47010.7	256	265	YES	YES	0.45	0.492
ss61495681	BTA-92751	2723	36515654	47042.1		266	YES			0.108
ss61506685	BTA-113819	2730.4	36629130	47169.9		267	YES			0.153
ss61506686	BTA-113820	2730.4	36629303	47170.1		268				0.157
ss61530605	BTA-26688	2740.2	36743502	47339.3	257	269	YES	YES	0.151	0.187
ss61496460	BTA-95927	2742.3	38683822	47375.5		270	YES			0.051
ss61531756	BTA-28831	2742.3	38744448	47436.1	258	271	YES	YES	0.362	0.252
ss61494093	BTA-87125	2758.6	39137678	47738.8	259	272	YES	YES	0.298	0.155
ss61475994	BTA-16955	2767.3	39226689	47807.4	260	273	YES	YES	0.384	0.152
ss61475993	BTA-16953	2770.1	39229854	47855.8	261	274	YES	YES	0.205	0.208
ss61517008	BTA-109776	2770.1	39317422	47943.3	262	275	YES	YES	0.35	0.22
ss61495336	BTA-91674	2770.1	39401470	48027.4		276	YES			0.324
ss61550620	BTA-63823	2781.5	39694154	48224.3	264	277	YES	YES	0.483	0.309
ss61550616	BTA-63819	2783.6	39788481	48260.6	265	278	YES	YES	0.188	0.062
ss61488018	BTA-63807	2802.1	40255202	48408.6	266	279		YES	0.115	0.116
ss61570527	BTA-63802	2806.3	40282106	48481.2		280	YES			0.12
ss61534821	BTA-34717	2806.3	40334913	48534	267	281			0.112	0.114
ss61534820	BTA-34716	2806.3	40335013	48534.1	268	282	YES	YES	0.317	0.224
ss61527681	BTA-21190	2806.3	40759860	48958.9	269	283	YES	YES	0.098	0.344
ss61517623	BTA-110915	2814.9	41060494	49107.5	270	284	YES	YES	0.438	0.056
ss61517610	BTA-110902	2819	41121103	49178.3	271	285	YES	YES	0.105	0.252
ss61519245	BTA-113985	2827	41336333	49316.5	272	286	YES		0.257	0.195
ss61519243	BTA-113983	2828.9	41340597	49349.3	273	287	YES	YES	0.258	0.189
ss61534832	BTA-34728	2834.7	41713465	49449.5	274	288	YES	YES	0.318	0.281
ss61534845	BTA-34746	2836.6	41885965	49526.3	275	289	YES	YES	0.132	0.384
ss61534840	BTA-34741	2842.6	41896522	49629.9	276	290	YES	YES	0.369	0.433
ss61534844	BTA-34745	2844.6	41889718	49664.5	277	291	YES	YES	0.494	0.329
ss61508242	BTA-34738	2844.6	41912581	49687.3		292	YES			0.079
ss61563137	BTA-86970	2861.4	42136404	49977.6	278	293	YES	YES	0.135	0.12
ss61473951	BTA-115192	2861.4	42243265	50084.4	279	294	YES	YES	0.178	0.028
ss61519942	BTA-115191	2861.4	42250451	50091.6	280	295	YES		0.17	0.22
ss61467357	BTA-34774	2890.2	42524247	50589.2	281	296	YES	YES	0.277	0.362
ss38326927	BTA-04875	2918.2	42759532	51072.9		297	YES			0.403
ss61534871	BTA-34784	2920.2	42918931	51107.4	282	298	YES	YES	0.456	0.321
ss61470041	BTA-98623	2924.3	42984854	51178.3	285	299	YES	YES	0.474	0.192
ss61470049	BTA-98632	2924.3	43007339	51200.8	286	300	YES	YES	0.184	0.294
ss61569280	BTA-98634	2930.6	43013073	51309.7	287	301	YES	YES	0.199	0.312
ss38327009	BTA-04957	2978.5	43276492	52137.2		302	YES			0.21
ss61478221	BTA-25540	2980.5	43731398	52171.7	289	303	YES	YES	0.162	0.083
ss61534880	BTA-34794	2980.5	43598783	52304.3	290	304	YES	YES	0.407	0.387
ss61534887	BTA-34802	2995.8	45426787	52568.7	291	305	YES	YES	0.062	0.188
ss61534888	BTA-34803	2995.8	45426885	52568.8	292	306			0.059	0.183
ss38330676	BTA-08624	3001	45522923	52658.6		307	YES			0.134
ss61485958	BTA-55549	3011.7	44562269	52843.5	294	308	YES	YES	0.484	0.43
ss61519991	BTA-115282	3029.4	44762965	53149.2		309	YES			0.111
ss61480602	BTA-34822	3037.8	44896577	53294.4	295	310			0.18	0.056
ss61480600	BTA-34819	3037.8	44900298	53298.1	296	311	YES		0.191	0.062
ss61480599	BTA-34818	3037.8	44900349	53298.1	297	312		YES	0.191	0.062
ss61480597	BTA-34816	3042.4	44900551	53377.6	298	313			0.191	0.059
ss61480611	BTA-34855	3059.5	45700527	53673	299	314	YES	YES	0.427	0.341
ss61534912	BTA-34858	3068.3	45938338	53825	300	315	YES	YES	0.137	0.393
ss61534915	BTA-34862	3068.3	46037094	53923.8	301	316	YES	YES	0.355	0.464
ss61534918	BTA-34865	3068.3	46044612	53931.3	302	317	YES		0.385	0.293
ss61501143	BTA-34871	3083.5	46161205	54194.1	303	318	YES	YES	0.384	0.362
ss61542262	BTA-48659	3089.7	46318025	54301.2	304	319	YES	YES	0.412	0.309
ss69374986	BTA-48660	3089.7	46374418	54357.6	305	320			0.372	0.388
ss38327709	BTA-05657	3089.7	46392861	54376.1	306	321	YES	YES	0.372	0.407
ss61509061	BTA-48665	3091.8	46447832	54412.3	307	322	YES	YES	0.258	0.321
ss61534921	BTA-34884	3107.1	46739670	54676.7	308	323	YES	YES	0.497	0.4
ss61480615	BTA-34887	3107.1	46871329	54808.3	309	324	YES	YES	0.248	0.071
ss61534925	BTA-34891	3119.7	47045981	55035.3	310	325	YES	YES	0.482	0.413
ss38325277	BTA-03225	3145	48585654	55472.4	312	326	YES		0.164	0.032
ss38325279	BTA-03227	3145	48582700	55475.4	313	327	YES	YES	0.489	0.38
ss38336085	BTA-14033	3166.1	48182373	55839.9		328	YES			0.107
ss61480626	BTA-34928	3166.1	48239815	55897.3	314	329		YES	0.034	0.107
ss61480625	BTA-34927	3166.1	48240104	55897.6	315	330	YES	YES	0.185	0.106
ss61521097	BTA-117442	3179.6	50204313	56246.2	318	331	YES	YES	0.296	0.213
ss61521093	BTA-117438	3179.6	50195538	56250	319	332	YES	YES	0.331	0.321
ss61498653	BTA-113373	3198.2	49777446	56571.3		333				0.032
ss61498658	BTA-113380	3198.2	49773744	56575		334	YES			0.032
ss61465948	BTA-113396	3229.4	49567934	57114	320	335	YES	YES	0.082	0.228
ss61473518	BTA-113400	3234.8	49549376	57207.3	321	336	YES	YES	0.281	0.271
ss61534932	BTA-34907	3246.6	49134359	57411.2	323	337	YES		0.179	0.035
ss61516731	BTA-109297	3256.8	47947044	58401	325	338	YES	YES	0.401	0.264
ss38337066	BTA-15014	3271.8		58661.1	327	339	YES	YES	0.412	0.22
ss61527579	BTA-20961	3277.8	50801932	58764.8	329	340	YES	YES	0.269	0.483
ss61517555	BTA-110811	3301.9	52015677	59181.1	330	341	YES	YES	0.106	0.043
ss61534951	BTA-34934	3306.2	51657832	59255.4	331	342	YES	YES	0.476	0.472
ss61563286	BTA-87278	3310.1	51475269	59323.1	332	343	YES	YES	0.415	0.226
ss61487096	BTA-60155	3320.6	51174136	59504.5	333	344	YES		0.078	0.306
ss61570502	BTA-60163	3322.7	51060765	59585.3	335	345	YES	YES	0.213	0.329
ss61548677	BTA-60175	3322.7	51016269	59665.2	336	346		YES	0.075	0.289
ss61487114	BTA-60218	3339.6	52819972	59957.1	337	347	YES	YES	0.243	0.408
ss61487121	BTA-60225	3339.6	52822701	59959.9	338	348			0.242	0.407
ss61487120	BTA-60224	3339.6	52823142	59960.3	339	349	YES		0.245	0.38
ss61487119	BTA-60223	3339.6	52823187	59960.4	340	350	YES		0.248	0.417
ss61534991	BTA-34986	3363.7	54116008	60376.7	341	351	YES		0.377	0.112
ss61534984	BTA-34979	3363.7	54075678	60380.5	342	352			0.374	0.083
ss61534981	BTA-34975	3363.7	54071850	60420.9	343	353	YES	YES	0.375	0.075
ss61534964	BTA-34948	3382.5	53585379	60745.6	346	354	YES		0.089	0.326
ss61547746	BTA-58540	3401.2	53124052	61109.1	348	355	YES	YES	0.281	0.385
ss61535020	BTA-35023	3403.1	53077475	61142		356	YES			0.294
ss61535038	BTA-35041	3409.1	52985374	61251.5	349	357	YES	YES	0.104	0.035
ss38334432	BTA-12380	3409.1	52917265	61251.9	350	358	YES	YES	0.191	0.112
ss61506794	BTA-115692	3409.1	52898920	61258.2	351	359	YES	YES	0.392	0.102
ss61520212	BTA-115696	3409.1	52892658	61276.5	352	360	YES	YES	0.229	0.15
ss61520211	BTA-115695	3409.1	52892202	61344.6	353	361	YES	YES	0.179	0.087
ss61564183	BTA-88967	3428.4	62480674	61715.5	354	362	YES	YES	0.382	0.303
ss61535045	BTA-35076	3432.4	57800877	61784.6	355	363	YES	YES	0.156	0.387
ss61535048	BTA-35080	3432.4	57744069	61784.8	356	364	YES	YES	0.258	0.184
ss61535049	BTA-35081	3432.4	57743897	61841.6	357	365		YES	0.232	0.386
ss61535060	BTA-35092	3443	57593454	62070.7	358	366	YES	YES	0.333	0.488
ss61480652	BTA-35100	3443	57493824	62170.3	359	367	YES	YES	0.156	0.077
ss61535070	BTA-35105	3449.6	57444600	62284.3		368	YES			0.147
ss61535071	BTA-35106	3452.8	57406622	62339.6	360	369	YES	YES	0.076	0.252
ss61467377	BTA-35113	3456	57289969	62436.5	361	370	YES	YES	0.143	0.152
ss61535078	BTA-35122	3473.9	57140964	62747.4	363	371	YES	YES	0.292	0.244
ss61535083	BTA-35127	3480.6	57003839	62863.2		372	YES			0.055
ss61564967	BTA-90473	3503.3	55991213	63255.3	365	373	YES	YES	0.084	0.161
ss61535097	BTA-35154	3503.3	55725538	63521	366	374	YES	YES	0.459	0.2
ss61535095	BTA-35150	3520.1	55269422	63811.2	368	375	YES	YES	0.392	0.106
ss38328658	BTA-06606	3525	55263181	63895.9	369	376	YES	YES	0.484	0.046
ss61520620	BTA-116472	3563.9	61892052	64567.9	370	377	YES	YES	0.122	0.048
ss61478975	BTA-28611	3570	61164407	64673.3	371	378	YES	YES	0.317	0.264
ss61471416	BTA-104921	3582.5	61498397	64959.4	372	379	YES	YES	0.5	0.496
ss61472941	BTA-110841	3601.2	57998973	65282.4	373	380	YES	YES	0.223	0.148
ss61480677	BTA-35202	3653.2	58815291	66180.8	374	381	YES	YES	0.043	0.388
ss61532781	BTA-30781	3658.1	58924988	66265.4	375	382	YES	YES	0.097	0.118
ss61508000	BTA-30782	3662.8	58917305	66346.6	376	383	YES	YES	0.057	0.039
ss61479531	BTA-30777	3662.8	58933270	66362.6	377	384		YES	0.072	0.039
ss61532780	BTA-30774	3662.8	59123466	66552.8	378	385	YES	YES	0.128	0.055
ss61508258	BTA-35161	3679.4	59489245	66839.6		386	YES			0.19
ss61535131	BTA-35214	3679.4	59411569	66923.3	379	387			0.357	0.075
ss61535132	BTA-35215	3679.4	59411132	66923.8	380	388	YES	YES	0.362	0.076
ss61467380	BTA-35166	3679.4	59327372	67001.4	381	389	YES	YES	0.216	0.059
ss61535130	BTA-35210	3688.4	59870595	67156.9	382	390	YES	YES	0.427	0.116
ss61535103	BTA-35176	3688.4	59924844	67211.2	383	391		YES	0.329	0.394
ss61535105	BTA-35178	3691.2	59925054	67259.5		392	YES			0.411
ss61480672	BTA-35171	3699	60134943	67394.3	385	393	YES	YES	0.351	0.048
ss61534626	BTA-34335	3699	60249512	67508.9	386	394	YES	YES	0.254	0.059
ss38328601	BTA-06549	3718.2	60397674	67840.6	387	395	YES	YES	0.302	0.177
ss61480468	BTA-34349	3746.8	60597520	68338	388	396	YES	YES	0.313	0.38
ss61480475	BTA-34358	3752.6	60752849	68438.2	389	397	YES	YES	0.412	0.071
ss61490518	BTA-72921	3761.8	60955585	68597.2	390	398	YES	YES	0.07	0.056
ss61535147	BTA-35242	3781.1	65514461	68930.6		399	YES			0.075
ss61501169	BTA-35239	3787.5	65531314	69041.2	391	400	YES	YES	0.382	0.396
ss61480682	BTA-35238	3787.5	65682763	69192.6		401	YES			0.055
ss61508266	BTA-35235	3791.4	65712888	69260	392	402	YES	YES	0.238	0.453
ss61469665	BTA-90525	3791.4	65791163	69338.3	393	403	YES	YES	0.071	0.048
ss61508269	BTA-35266	3808.1	66006252	69626.8		404	YES			0.028
ss38329727	BTA-07675	3819.9	66203557	69830.6	395	405	YES	YES	0.377	0.369
ss61535150	BTA-35254	3819.9	66264451	69891.5	398	406	YES	YES	0.213	0.437
ss61535181	BTA-35306	3827.1	63014890	70015.9	399	407	YES		0.187	0.349
ss61535180	BTA-35305	3834.2	63167733	70138.6	400	408	YES	YES	0.262	0.487
ss61480685	BTA-35275	3851.2	63473753	70467.1	401	409	YES	YES	0.393	0.479
ss61535186	BTA-35321	3929.7	65105333	71823.3	402	410	YES	YES	0.194	0.273
ss61480703	BTA-35352	3950.3	66452630	72384.3		411	YES			0.104
ss61495197	BTA-91118	3962.4	66691853	72593.6	404	412	YES	YES	0.263	0.439
ss38328775	BTA-06723	3969.2	66957007	72711.1	405	413	YES	YES	0.282	0.242
ss61535217	BTA-35368	3976.3	67151726	72833.8	406	414		YES	0.09	0.46
ss61535219	BTA-35370	3976.3	67151870	72833.9	407	415	YES		0.09	0.471
ss61535222	BTA-35373	3978.6	67224396	72873.6		416	YES			0.078
ss61535225	BTA-35376	3978.6	67224638	72873.9		417				0.07
ss61535230	BTA-35392	4007.8	67370377	73378.3	410	418	YES	YES	0.301	0.256
ss61467385	BTA-35398	4028.7	67708921	73739.4	411	419	YES	YES	0.443	0.095
ss38336925	BTA-14873	4043.4	67927901	73993.4	412	420	YES	YES	0.044	0.167
ss61570324	BTA-36383	4076	68345881	74576.7	413	421	YES	YES	0.328	0.055
ss61498340	BTA-109508	4079	68577300	74794.9	414	422	YES	YES	0.187	0.268
ss61517168	BTA-110113	4081.3	68753373	74834.6	415	423	YES	YES	0.186	0.311
ss61517167	BTA-110112	4081.3	68756445	74837.7	416	424	YES	YES	0.129	0.103
ss61563877	BTA-88359	4109.7	69140076	75328.3	418	425	YES	YES	0.358	0.102
ss61483348	BTA-45484	4146.6	69901688	75965.8	419	426	YES	YES	0.267	0.238
ss61472673	BTA-109661	4173.4	70746226	76428.8	421	427	YES		0.187	0.391
ss61472672	BTA-109660	4173.4	70771219	76453.8	422	428	YES		0.184	0.415
ss61472671	BTA-109659	4173.4	70771265	76453.8	423	429			0.186	0.413
ss61472670	BTA-109658	4173.4	70771455	76454	424	430		YES	0.185	0.412
ss61516952	BTA-109675	4177.9	71003893	76564	426	431		YES	0.279	0.167
ss61516949	BTA-109672	4177.9	71004083	76564.2	427	432	YES	YES	0.156	0.173
ss38333031	BTA-10979	4190	74543809	76773.2	428	433	YES	YES	0.469	0.151
ss61480728	BTA-35454	4194.7	74732313	76881.6	430	434	YES	YES	0.058	0.059
ss61480729	BTA-35455	4194.7	74732748	76882.1	431	435	YES	YES	0.442	0.472
ss61480722	BTA-35448	4194.7	74735773	76885.1	432	436	YES		0.453	0.266
ss61467392	BTA-35479	4199.3	75220288	76984.2	433	437	YES	YES	0.48	0.232
ss61496838	BTA-97523	4201.6	75439474	77023.9	434	438	YES	YES	0.205	0.417
ss61535266	BTA-35468	4201.6	75408767	77036.2	435	439		YES	0.19	0.434
ss61535271	BTA-35473	4201.6	75403902	77041.1	436	440		YES	0.129	0.438
ss38336767	BTA-14715	4201.6	75391577	77071.8	437	441	YES	YES	0.276	0.476
ss61535281	BTA-35498	4209.8	71858373	77213.5	438	442	YES	YES	0.154	0.256
ss61467399	BTA-35493	4223.5	71612630	77450.2		443	YES			0.192
ss61480732	BTA-35488	4230.3	71495651	77567.6	439	444	YES	YES	0.066	0.067
ss61535276	BTA-35487	4236.9	71467924	77681.6	440	445	YES		0.067	0.074
ss61480730	BTA-35484	4236.9	71456155	77717.7	441	446	YES	YES	0.063	0.11
ss61477841	BTA-24001	4236.9	71420092	77729.5	442	447	YES	YES	0.489	0.388
ss61529051	BTA-23998	4265.2	72032931	78218.4	443	448			0.046	0.065
ss61529055	BTA-24003	4267.2	72037088	78252.9	444	449	YES		0.05	0.059
ss61529063	BTA-24011	4267.2	72036445	78253.6	445	450	YES	YES	0.05	0.06
ss61517338	BTA-110397	4269.1	72083974	78286.4		451	YES			0.087
ss61517337	BTA-110396	4269.1	72084077	78286.5	446	452	YES	YES	0.338	0.326
ss61517336	BTA-110395	4269.1	72094269	78296.7	447	453	YES	YES	0.306	0.069
ss61517335	BTA-110394	4269.1	72100333	78302.8	448	454	YES		0.369	0.416
ss61517334	BTA-110393	4269.1	72103746	78306.2	449	455			0.368	0.393
ss61494456	BTA-88465	4269.1	72146802	78349.2	450	456		YES	0.361	0.475
ss61563931	BTA-88468	4269.1	72154797	78357.2		457	YES			0.475
btcn19347	CALB-G433C	4284.5	72593565	78623.3		458	YES			0.024
ss38331038	BTA-08986	4284.5	72614271	78644	451	459	YES	YES	0.48	0.169
ss61535294	BTA-35522	4284.5	72627739	78657.5	452	460		YES	0.402	0.162
ss61501211	BTA-35526	4284.5	72685173	78714.9	453	461	YES	YES	0.491	0.399
ss61480745	BTA-35535	4303.9	72963566	79050	454	462	YES	YES	0.089	0.279
ss61477211	BTA-21577	4335.8	73756936	79601.1	456	463	YES	YES	0.231	0.496
ss38326677	BTA-04625	4338.3	73821351	79644.3	457	464	YES	YES	0.025	0.04
ss38327136	BTA-05084	4371.3	74057382	80214.4	459	465		YES	0.15	0.232
ss38327137	BTA-05085	4371.3	74057678	80214.7	460	466	YES		0.148	0.248
ss38327139	BTA-05087	4371.3	74061350	80218.4	461	467		YES	0.304	0.282
ss61535306	BTA-35550	4371.3	74112299	80269.3	462	468	YES		0.252	0.225
ss61535307	BTA-35551	4373.6	74116691	80309.1	463	469		YES	0.25	0.226
ss61535348	BTA-35639	4375.9	74211249	80348.8	464	470	YES		0.332	0.19
ss61564568	BTA-89769	4375.9	74235604	80373.2	465	471		YES	0.363	0.272
ss61564561	BTA-89762	4375.9	74236059	80373.6	466	472	YES	YES	0.356	0.246
ss61564562	BTA-89763	4375.9	74236120	80373.7	467	473			0.36	0.27
ss61512063	BTA-100003	4378.1	74231664	80411.7	468	474	YES	YES	0.334	0.256
ss61564556	BTA-89757	4382.3	74239095	80484.2	469	475	YES	YES	0.041	0.436
ss61474355	BTA-116903	4399.7	75509911	80784.8	470	476	YES	YES	0.388	0.479
ss61474353	BTA-116901	4399.7	75509225	80785.5		477	YES			0.399
ss61535397	BTA-35716	4432.6	76607858	81467.5	472	478	YES	YES	0.101	0.217
ss61480788	BTA-35709	4435.6	76783267	81546.2	473	479	YES	YES	0.131	0.487
ss61467410	BTA-35683	4466.1	77253392	82073.2	474	480	YES	YES	0.254	0.112
ss61480791	BTA-35719	4468	77447818	82106	475	481	YES	YES	0.222	0.121
ss61480805	BTA-35746	4475.8	77612774	82240.7	476	482	YES	YES	0.097	0.109
ss61535431	BTA-35773	4485.7	78242501	82828.5	479	483	YES	YES	0.438	0.16
ss61469012	BTA-73851	4494.9	78395492	82987.5	480	484	YES	YES	0.398	0.361
ss61514401	BTA-104696	4506.3	78750133	83184.4	481	485	YES	YES	0.358	0.269
ss61470646	BTA-101804	4565.6	78878989	84208.9		486				0.042
ss61512945	BTA-101807	4565.6	78872413	84215.4	483	487	YES	YES	0.483	0.036
ss61514441	BTA-104755	4586.4	79478060	84574.8	484	488	YES	YES	0.377	0.382
ss61526939	BTA-19793	4588.5	79676882	84692.5	485	489	YES	YES	0.34	0.198
ss61526930	BTA-19772	4612.3	81377927	85185.1	489	490	YES		0.492	0.447
ss61526929	BTA-19771	4612.3	81377972	85185.2	490	491		YES	0.495	0.455
ss61480811	BTA-35777	4649.9	80214786	85834.7	491	492	YES	YES	0.42	0.404
ss61480812	BTA-35778	4649.9	80214813	85834.8	492	493	YES		0.423	0.401
ss38335659	BTA-13607	4649.9	80215106	85835.1	493	494			0.426	0.416
ss61535435	BTA-35782	4649.9	80225195	85845.2		495	YES			0.383
ss61535436	BTA-35783	4649.9	80228860	85848.8	494	496	YES	YES	0.217	0.117
ss61535446	BTA-35807	4649.9	80327434	85947.4	495	497	YES	YES	0.357	0.257
ss61535444	BTA-35805	4649.9	80327475	85947.4		498	YES			0.077
ss61474106	BTA-115977	4649.9	80338899	85958.9		499	YES			0.039
ss61535455	BTA-35816	4655.5	80436526	86055.6		500	YES			0.262
ss61535463	BTA-35824	4655.5	80479977	86099.1	498	501	YES	YES	0.073	0.305
ss61535466	BTA-35827	4661	80566038	86194.1		502				0.152
ss61525323	BTA-16698	4661	80568271	86196.3	499	503	YES	YES	0.114	0.032
ss61535468	BTA-35829	4661	80572946	86201	500	504	YES	YES	0.209	0.318
ss61508291	BTA-35846	4662.8	80681344	86243.8		505	YES			0.162
ss38331451	BTA-09399	4673.7	80877766	86432.1		506				0.133
ss38331452	BTA-09400	4679.1	80877816	86525.4		507	YES			0.14
ss61568133	BTA-96562	4688.5	80964659	86687.7	501	508	YES	YES	0.315	0.395
ss61568126	BTA-96554	4690.3	81028848	86718.8	502	509	YES	YES	0.392	0.463
ss61508252	BTA-35050	3.9	253789	125.24	2			YES	0.461
ss61480590	BTA-34737	41.3	3369381	713.492	6			YES	0.07
ss61534608	BTA-34290	76.2	5490676	1316.42	7			YES	0.237
ss61563126	BTA-86950	165.7	5558546	3024.72	19			YES	0.291
ss61470052	BTA-98681	224.7	2796992	3882.16	30			YES	0.04
ss61569304	BTA-98678	224.7	2776446	3902.71	31			YES	0.121
ss61494220	BTA-87683	264.8	2476976	4574.95	33			YES	0.041
ss61494233	BTA-87730	302.4	1980878	5224.21	40			YES	0.349
ss61563555	BTA-87725	302.4	1943328	5261.76	42			YES	0.04
ss61501187	BTA-35342	338.7	1237671	5902.74	50			YES	0.322
ss38325300	BTA-03248	423.2	6470217	7311.13	52			YES	0.089
ss61504937	BTA-86074	432.9	6638066	7478.71	53			YES	0.116
ss61570109	BTA-115833	445	6823953	7722.91	56			YES	0.196
ss61535116	BTA-35192	523.3	7446030	9106.1	61				0.349
ss61535391	BTA-35707	635.6	8694800	11044.7	71			YES	0.049
ss61535493	BTA-35877	671.5	9361779	11600.7	72			YES	0.165
ss38332499	BTA-10447	676.7	9420286	11821.4	75			YES	0.223
ss38332497	BTA-10445	682.4	9420473	11919.9	76				0.224
ss38323917	BTA-01865	850.4	10563839	14691.4	86			YES	0.398
ss61499653	BTA-15807	850.4	10576268	14703.8	87				0.402
ss61524855	BTA-15815	856	10649370	14804.9	88			YES	0.468
ss69374982	BTA-114234	933.3	12612900	16131.5	90			YES	0.079
ss61480858	BTA-35963	950.2	11940258	16435	97			YES	0.395
ss61522828	BTA-120525	1022.3	10938710	17661.1	104			YES	0.311
ss61480878	BTA-36064	1379.6	21391995	23833.7	135			YES	0.379
ss61534577	BTA-34246	1444.8	18927616	25018.7	142			YES	0.058
ss61480444	BTA-34250	1508.6	20252345	26062.3	150			YES	0.196
ss38328378	BTA-06326	1528	23498353	26399.4	155			YES	0.357
ss61568588	BTA-97366	1623	26758400	28282.2	162			YES	0.039
ss61568589	BTA-97367	1623	26758349	28282.2	163				0.046
ss61534610	BTA-34303	1676.7	24466572	28971.2	172			YES	0.307
ss61501125	BTA-34405	1823.8	27251226	31507.7	182			YES	0.273
ss61534704	BTA-34475	1984.1	28976451	34332.9	201			YES	0.132
ss61467345	BTA-34535	2246.1	30771388	38803.2	215			YES	0.189
ss61467342	BTA-34499	2276.7	31552144	39432.3	218			YES	0.032
ss61534788	BTA-34656	2385.6	38446496	41213.3	226			YES	0.339
ss61470582	BTA-101611	2393.5	37967708	41349.7	227			YES	0.083
ss61515968	BTA-107731	2438.5	33614205	42127.1	229			YES	0.037
ss61472242	BTA-107891	2522	34529244	43569.6	232				0.407
ss61472243	BTA-107892	2568.7	34529300	44376.4	233			YES	0.41
ss38323652	BTA-01600	2662.2	35942345	45991.7	245			YES	0.431
ss61480581	BTA-34695	2662.2	35949271	45998.6	246			YES	0.22
ss61516109	BTA-108010	2774.6	39588241	48105.1	263			YES	0.04
ss61470039	BTA-98621	2924.3	42984766	51178.3	283				0.191
ss61470040	BTA-98622	2924.3	42984802	51178.3	284			YES	0.169
ss61569276	BTA-98617	2945.7	43090084	51570.5	288			YES	0.292
ss61480605	BTA-34832	3009	44447078	52796.8	293				0.495
ss61480617	BTA-34899	3137.8	47159901	55348	311			YES	0.144
ss61534946	BTA-34925	3166.1	48346730	56004.2	316			YES	0.426
ss61474497	BTA-117443	3179.6	50208027	56237.5	317			YES	0.071
ss61534934	BTA-34909	3246.6	49134448	57411.1	322			YES	0.18
ss61476770	BTA-20070	3256.8	48760567	57587.4	324			YES	0.123
ss61473093	BTA-111412	3271.8	47645693	58660.1	326			YES	0.078
ss69374987	BTA-25649	3275.8	50835960	58730.2	328				0.094
ss61487100	BTA-60159	3322.7	51140625	59540.8	334			YES	0.199
ss61480632	BTA-34961	3374.3	53789620	60604	344				0.203
ss61480628	BTA-34955	3379.8	53650548	60699	345			YES	0.071
ss61534960	BTA-34943	3388.5	53505981	60849.3	347			YES	0.092
ss61570317	BTA-35117	3456	57288347	62438.2	362			YES	0.385
ss61494923	BTA-90006	3501.1	56012740	63217.3	364			YES	0.127
ss61535096	BTA-35153	3510.3	55697084	63641.9	367			YES	0.428
ss38331915	BTA-09863	3696.9	60024423	67358	384			YES	0.258
ss61535155	BTA-35260	3815.1	66187331	69747.7	394			YES	0.065
ss61535152	BTA-35257	3819.9	66220842	69847.9	396			YES	0.096
ss61535151	BTA-35256	3819.9	66224622	69851.7	397				0.095
ss61495198	BTA-91119	3962.4	66691559	72593.3	403			YES	0.199
ss61501193	BTA-35382	3982.9	67319415	72948.2	408				0.062
ss61501195	BTA-35384	3985.3	67323356	72989.6	409			YES	0.062
ss61480711	BTA-35415	4097.1	68932843	75110.7	417			YES	0.069
ss38328018	BTA-05966	4158.7	70319249	76174.8	420			YES	0.28
ss61516937	BTA-109650	4177.9	70971671	76531.8	425			YES	0.439
ss61535256	BTA-35457	4194.7	74705082	76854.4	429			YES	0.444
ss38329822	BTA-07770	4306.5	73080081	79095	455			YES	0.058
ss69374988	BTA-116521	4343.6	73839723	79735.9	458			YES	0.118
ss61485755	BTA-54848	4405	76051896	80877.1	471			YES	0.265
ss61480807	BTA-35766	4475.8	78029541	82657.5	477				0.193
ss61535430	BTA-35772	4483.3	78102434	82787.1	478			YES	0.193
ss61512947	BTA-101809	4537.9	78872556	83730.3	482				0.486
ss61526935	BTA-19789	4592.6	79677957	84763.4	486			YES	0.298
ss61507345	BTA-19783	4600.3	79752454	84896.4	487			YES	0.241
ss61563795	BTA-88198	4600.3	79833886	84977.8	488			YES	0.099
ss61535452	BTA-35813	4655.5	80436922	86056	496			YES	0.163
ss61535459	BTA-35820	4655.5	80453450	86072.5	497				0.075

## Sheet: Holstein_Part1
Marker 1	Marker 2	Sample size	degees of freedom	r2
1	2	314	1	0.596
1	3	322	1	0.09
1	4	331	1	0.02
1	5	322	1	0.297
1	6	334	1	0.036
1	7	308	1	0.063
1	8	330	1	0.102
1	9	333	1	0.045
1	10	330	1	0.024
1	11	334	1	0.088
1	12	332	1	0.056
1	13	334	1	0.043
1	14	334	1	0.004
1	15	332	1	0.166
1	16	335	1	0.01
1	17	330	1	0.046
1	18	331	1	0.021
1	19	331	1	0.06
1	20	324	1	0.109
1	21	333	1	0
1	22	326	1	0.181
1	23	331	1	0.032
1	24	330	1	0.032
1	25	332	1	0.01
1	26	334	1	0.074
1	27	333	1	0.124
1	28	333	1	0.123
1	29	334	1	0.029
1	30	334	1	0.008
1	31	333	1	0.022
1	32	332	1	0.002
1	33	334	1	0.001
1	34	330	1	0
1	35	331	1	0.005
1	36	309	1	0.037
1	37	330	1	0.147
1	38	310	1	0.006
1	39	313	1	0.008
1	40	322	1	0.005
1	41	321	1	0.001
1	42	333	1	0.008
1	43	331	1	0.004
1	44	321	1	0.007
1	45	331	1	0.228
1	46	331	1	0.062
1	47	331	1	0.066
1	48	333	1	0.01
1	49	333	1	0.01
1	50	331	1	0.001
1	51	332	1	0.004
1	52	332	1	0.001
1	53	331	1	0.015
1	54	333	1	0.003
1	55	303	1	0.005
1	56	332	1	0.01
1	57	333	1	0.189
1	58	331	1	0.179
1	59	329	1	0.099
1	60	327	1	0.027
1	61	332	1	0.2
1	62	332	1	0
1	63	328	1	0
1	64	329	1	0.088
1	65	330	1	0.085
1	66	333	1	0.155
1	67	329	1	0.076
1	68	325	1	0.075
1	69	328	1	0.001
1	70	327	1	0.002
1	71	334	1	0.001
1	72	334	1	0.032
1	73	329	1	0.135
1	74	328	1	0.071
1	75	332	1	0.046
1	76	330	1	0.047
1	77	330	1	0.018
1	78	308	1	0.02
1	79	310	1	0.019
1	80	324	1	0.08
1	81	328	1	0.029
1	82	331	1	0.102
1	83	332	1	0.062
1	84	314	1	0.009
1	85	329	1	0.001
1	86	331	1	0.043
1	87	330	1	0.047
1	88	331	1	0.015
1	89	331	1	0.049
1	90	320	1	0.019
1	91	333	1	0.058
1	92	326	1	0.011
1	93	334	1	0.053
1	94	329	1	0.065
1	95	332	1	0.088
1	96	334	1	0.09
1	97	331	1	0.093
1	98	329	1	0.031
1	99	329	1	0.006
1	100	331	1	0.011
1	101	334	1	0.016
1	102	329	1	0.069
1	103	331	1	0.028
1	104	328	1	0.101
1	105	329	1	0.066
1	106	327	1	0.092
1	107	324	1	0.007
1	108	331	1	0.013
1	109	328	1	0.021
1	110	322	1	0
1	111	326	1	0.02
1	112	327	1	0.005
1	113	330	1	0.033
1	114	327	1	0.029
1	115	330	1	0.033
1	116	333	1	0.003
1	117	323	1	0.006
1	118	325	1	0.005
1	119	298	1	0.01
1	120	332	1	0.001
1	121	318	1	0.003
1	122	325	1	0.052
1	123	324	1	0.006
1	124	325	1	0.012
1	125	331	1	0.003
1	126	332	1	0.003
1	127	313	1	0
1	128	322	1	0.023
1	129	328	1	0.023
1	130	331	1	0.013
1	131	329	1	0.015
1	132	330	1	0
1	133	317	1	0.044
1	134	327	1	0.025
1	135	310	1	0.029
1	136	326	1	0.029
1	137	322	1	0.016
1	138	334	1	0.002
1	139	328	1	0.003
1	140	328	1	0.003
1	141	334	1	0.004
1	142	330	1	0
1	143	310	1	0.021
1	144	322	1	0.002
1	145	320	1	0.008
1	146	327	1	0.008
1	147	327	1	0.008
1	148	327	1	0.004
1	149	329	1	0.002
1	150	331	1	0.01
1	151	327	1	0.001
1	152	333	1	0.001
1	153	333	1	0
1	154	332	1	0.004
1	155	324	1	0
1	156	327	1	0
1	157	334	1	0.02
1	158	332	1	0.004
1	159	325	1	0.007
1	160	334	1	0.001
1	161	330	1	0.002
1	162	322	1	0.001
1	163	334	1	0.001
1	164	325	1	0.02
1	165	325	1	0.017
1	166	331	1	0
1	167	320	1	0
1	168	335	1	0.001
1	169	328	1	0.002
1	170	334	1	0.001
1	171	325	1	0.003
1	172	324	1	0.011
1	173	329	1	0.002
1	174	332	1	0
1	175	330	1	0.004
1	176	330	1	0.01
1	177	326	1	0.002
1	178	330	1	0.006
1	179	327	1	0
1	180	334	1	0
1	181	324	1	0.006
1	182	319	1	0.002
1	183	328	1	0.004
1	184	318	1	0.002
1	185	332	1	0.002
1	186	327	1	0.003
1	187	314	1	0
1	188	317	1	0.001
1	189	332	1	0.003
1	190	331	1	0.002
1	191	334	1	0.003
1	192	335	1	0.001
1	193	320	1	0
1	194	334	1	0.001
1	195	328	1	0.008
1	196	331	1	0.005
1	197	325	1	0.011
1	198	333	1	0.013
1	199	324	1	0.013
1	200	331	1	0
1	201	319	1	0
1	202	333	1	0.003
1	203	328	1	0.003
1	204	331	1	0.002
1	205	333	1	0.001
1	206	334	1	0.002
1	207	331	1	0.001
1	208	328	1	0.004
1	209	323	1	0.002
1	210	314	1	0.012
1	211	329	1	0.006
1	212	325	1	0.007
1	213	326	1	0.015
1	214	328	1	0.01
1	215	332	1	0.003
1	216	320	1	0.006
1	217	327	1	0.011
1	218	333	1	0.014
1	219	334	1	0.001
1	220	334	1	0.01
1	221	329	1	0
1	222	328	1	0.001
1	223	331	1	0
1	224	327	1	0.009
1	225	330	1	0.007
1	226	330	1	0.027
1	227	331	1	0.001
1	228	332	1	0.007
1	229	335	1	0.01
1	230	321	1	0.001
1	231	329	1	0.011
1	232	328	1	0.002
1	233	329	1	0.001
1	234	319	1	0.009
1	235	319	1	0.001
1	236	335	1	0
1	237	334	1	0
1	238	327	1	0.005
1	239	329	1	0
1	240	330	1	0.005
1	241	330	1	0.006
1	242	328	1	0.026
1	243	330	1	0.022
1	244	314	1	0.024
1	245	323	1	0
1	246	333	1	0.016
1	247	324	1	0.024
1	248	333	1	0.008
1	249	321	1	0
1	250	332	1	0.039
1	251	333	1	0.001
1	252	332	1	0.001
1	253	327	1	0.001
1	254	307	1	0.003
1	255	314	1	0.001
1	256	327	1	0.008
1	257	332	1	0.002
1	258	326	1	0.001
1	259	329	1	0.002
1	260	331	1	0.022
1	261	331	1	0.005
1	262	331	1	0.01
1	263	335	1	0.009
1	264	326	1	0.003
1	265	327	1	0.006
1	266	326	1	0.003
1	267	330	1	0.003
1	268	326	1	0.014
1	269	327	1	0.004
1	270	329	1	0.009
1	271	330	1	0.003
1	272	328	1	0.017
1	273	328	1	0.011
1	274	325	1	0
1	275	329	1	0
1	276	330	1	0.001
1	277	325	1	0.005
1	278	329	1	0.005
1	279	330	1	0
1	280	293	1	0
1	281	328	1	0.001
1	282	319	1	0.003
1	283	321	1	0.001
1	284	313	1	0
1	285	312	1	0
1	286	326	1	0
1	287	319	1	0.003
1	288	323	1	0.009
1	289	326	1	0
1	290	323	1	0.003
1	291	328	1	0.011
1	292	327	1	0.008
1	293	318	1	0.004
1	294	323	1	0.002
1	295	326	1	0
1	296	330	1	0
1	297	318	1	0
1	298	326	1	0.001
1	299	325	1	0
1	300	329	1	0.003
1	301	325	1	0
1	302	327	1	0.001
1	303	327	1	0.001
1	304	327	1	0.002
1	305	327	1	0.002
1	306	329	1	0.001
1	307	326	1	0.002
1	308	323	1	0
1	309	331	1	0.003
1	310	332	1	0.004
1	311	328	1	0.006
1	312	330	1	0
1	313	329	1	0
1	314	333	1	0.009
1	315	330	1	0.001
1	316	327	1	0
1	317	331	1	0.004
1	318	327	1	0.001
1	319	328	1	0.01
1	320	328	1	0.014
1	321	327	1	0
1	322	330	1	0
1	323	322	1	0.003
1	324	330	1	0.009
1	325	328	1	0.001
1	326	333	1	0
1	327	327	1	0.003
1	328	331	1	0
1	329	326	1	0.003
1	330	332	1	0
1	331	325	1	0.001
1	332	326	1	0.002
1	333	334	1	0.004
1	334	330	1	0.003
1	335	325	1	0.002
1	336	333	1	0.003
1	337	327	1	0.001
1	338	326	1	0.001
1	339	325	1	0.002
1	340	330	1	0.001
1	341	325	1	0.001
1	342	327	1	0.002
1	343	326	1	0.002
1	344	333	1	0.003
1	345	331	1	0.001
1	346	329	1	0.001
1	347	334	1	0.001
1	348	332	1	0.008
1	349	332	1	0.001
1	350	329	1	0.004
1	351	323	1	0.006
1	352	328	1	0.004
1	353	329	1	0
1	354	327	1	0.009
1	355	333	1	0.008
1	356	329	1	0.003
1	357	327	1	0.013
1	358	326	1	0.001
1	359	334	1	0.002
1	360	327	1	0.001
1	361	333	1	0.001
1	362	323	1	0
1	363	328	1	0.002
1	364	332	1	0.012
1	365	333	1	0.002
1	366	326	1	0.007
1	367	327	1	0.006
1	368	330	1	0.005
1	369	325	1	0.007
1	370	332	1	0.001
1	371	328	1	0.002
1	372	325	1	0
1	373	330	1	0
1	374	333	1	0.012
1	375	332	1	0.005
1	376	333	1	0.002
1	377	333	1	0.002
1	378	328	1	0
1	379	326	1	0.003
1	380	327	1	0.003
1	381	327	1	0.001
1	382	329	1	0
1	383	322	1	0
1	384	333	1	0
1	385	328	1	0.004
1	386	322	1	0.008
1	387	326	1	0.003
1	388	329	1	0.017
1	389	323	1	0.019
1	390	334	1	0.001
1	391	332	1	0.008
1	392	333	1	0.001
1	393	332	1	0.007
1	394	331	1	0.004
1	395	326	1	0.011
1	396	333	1	0.006
1	397	332	1	0.005
1	398	328	1	0.004
1	399	329	1	0
1	400	330	1	0
1	401	335	1	0
1	402	329	1	0.001
1	403	331	1	0.003
1	404	329	1	0.001
1	405	331	1	0.001
1	406	334	1	0.017
1	407	334	1	0.017
1	408	334	1	0
1	409	334	1	0
1	410	327	1	0.001
1	411	329	1	0
1	412	334	1	0
1	413	330	1	0.002
1	414	330	1	0.008
1	415	330	1	0.003
1	416	330	1	0.014
1	417	333	1	0.015
1	418	328	1	0.018
1	419	311	1	0.004
1	420	325	1	0
1	421	333	1	0
1	422	332	1	0
1	423	332	1	0
1	424	331	1	0
1	425	322	1	0.017
1	426	319	1	0.001
1	427	330	1	0.001
1	428	317	1	0
1	429	323	1	0.01
1	430	334	1	0
1	431	325	1	0.01
1	432	333	1	0.009
1	433	328	1	0.001
1	434	309	1	0.002
1	435	330	1	0.005
1	436	333	1	0.003
1	437	327	1	0.001
1	438	334	1	0.001
1	439	334	1	0.001
1	440	335	1	0.001
1	441	333	1	0.003
1	442	328	1	0.009
1	443	332	1	0.003
1	444	334	1	0.003
1	445	334	1	0.003
1	446	301	1	0.014
1	447	330	1	0.004
1	448	319	1	0.003
1	449	320	1	0.001
1	450	306	1	0.002
1	451	324	1	0.004
1	452	329	1	0.002
1	453	327	1	0.004
1	454	331	1	0.002
1	455	333	1	0
1	456	329	1	0
1	457	296	1	0.026
1	458	264	1	0
1	459	330	1	0.011
1	460	330	1	0.01
1	461	329	1	0
1	462	328	1	0
1	463	328	1	0
1	464	310	1	0.003
1	465	332	1	0.001
1	466	319	1	0
1	467	331	1	0
1	468	302	1	0.001
1	469	286	1	0
1	470	325	1	0.001
1	471	321	1	0
1	472	327	1	0.004
1	473	328	1	0.006
1	474	326	1	0.004
1	475	320	1	0.014
1	476	329	1	0.005
1	477	323	1	0
1	478	319	1	0
1	479	323	1	0.002
1	480	327	1	0.005
1	481	320	1	0.004
1	482	321	1	0.001
1	483	323	1	0
1	484	317	1	0.022
1	485	324	1	0.002
1	486	325	1	0.004
1	487	325	1	0.005
1	488	328	1	0
1	489	326	1	0
1	490	322	1	0
1	491	322	1	0.002
1	492	325	1	0.001
1	493	325	1	0.001
1	494	327	1	0.015
1	495	325	1	0.019
1	496	328	1	0.001
1	497	330	1	0.002
1	498	330	1	0.001
1	499	330	1	0.009
1	500	317	1	0.008
1	501	319	1	0.009
1	502	324	1	0.002
2	3	311	1	0.127
2	4	317	1	0
2	5	314	1	0.312
2	6	322	1	0.067
2	7	302	1	0.065
2	8	316	1	0.097
2	9	321	1	0.031
2	10	320	1	0.014
2	11	321	1	0.035
2	12	321	1	0.051
2	13	322	1	0.038
2	14	322	1	0.002
2	15	320	1	0.102
2	16	323	1	0.002
2	17	317	1	0.025
2	18	321	1	0.038
2	19	320	1	0.071
2	20	311	1	0.083
2	21	321	1	0.006
2	22	316	1	0.208
2	23	317	1	0.005
2	24	317	1	0.003
2	25	319	1	0.021
2	26	321	1	0.114
2	27	321	1	0.141
2	28	320	1	0.139
2	29	319	1	0.029
2	30	322	1	0.021
2	31	321	1	0.001
2	32	320	1	0.001
2	33	321	1	0.003
2	34	316	1	0.001
2	35	317	1	0.004
2	36	300	1	0.011
2	37	318	1	0.075
2	38	299	1	0
2	39	300	1	0
2	40	312	1	0
2	41	310	1	0.002
2	42	320	1	0.005
2	43	319	1	0.001
2	44	309	1	0.001
2	45	320	1	0.131
2	46	321	1	0.068
2	47	321	1	0.071
2	48	321	1	0.02
2	49	321	1	0.02
2	50	319	1	0
2	51	321	1	0.009
2	52	320	1	0.001
2	53	321	1	0
2	54	320	1	0.016
2	55	291	1	0.01
2	56	319	1	0.038
2	57	319	1	0.137
2	58	319	1	0.126
2	59	318	1	0.054
2	60	313	1	0.01
2	61	318	1	0.142
2	62	320	1	0.004
2	63	320	1	0.004
2	64	316	1	0.08
2	65	318	1	0.038
2	66	321	1	0.155
2	67	317	1	0.1
2	68	315	1	0.089
2	69	317	1	0
2	70	317	1	0.001
2	71	322	1	0.004
2	72	322	1	0.016
2	73	316	1	0.167
2	74	318	1	0.101
2	75	320	1	0.063
2	76	320	1	0.065
2	77	317	1	0.02
2	78	298	1	0.009
2	79	299	1	0.006
2	80	313	1	0.106
2	81	316	1	0.048
2	82	319	1	0.109
2	83	320	1	0.071
2	84	301	1	0.009
2	85	316	1	0.004
2	86	318	1	0.049
2	87	316	1	0.055
2	88	318	1	0.029
2	89	319	1	0.042
2	90	308	1	0.009
2	91	319	1	0.049
2	92	313	1	0.015
2	93	321	1	0.046
2	94	318	1	0.065
2	95	319	1	0.038
2	96	321	1	0.04
2	97	319	1	0.073
2	98	318	1	0.001
2	99	316	1	0.002
2	100	319	1	0
2	101	322	1	0.015
2	102	316	1	0.045
2	103	320	1	0.038
2	104	314	1	0.101
2	105	316	1	0.054
2	106	314	1	0.049
2	107	314	1	0.03
2	108	319	1	0
2	109	316	1	0.001
2	110	308	1	0
2	111	315	1	0.034
2	112	314	1	0.009
2	113	318	1	0.03
2	114	314	1	0.029
2	115	318	1	0.03
2	116	320	1	0
2	117	311	1	0.001
2	118	312	1	0.015
2	119	288	1	0.048
2	120	319	1	0.006
2	121	303	1	0
2	122	311	1	0.062
2	123	310	1	0.003
2	124	311	1	0.008
2	125	317	1	0.019
2	126	317	1	0.02
2	127	300	1	0.004
2	128	308	1	0.007
2	129	315	1	0.007
2	130	318	1	0.013
2	131	316	1	0.011
2	132	316	1	0
2	133	307	1	0.041
2	134	316	1	0.018
2	135	302	1	0.022
2	136	315	1	0.013
2	137	309	1	0.009
2	138	322	1	0.007
2	139	316	1	0
2	140	316	1	0
2	141	323	1	0.008
2	142	318	1	0
2	143	300	1	0.025
2	144	310	1	0.002
2	145	306	1	0.002
2	146	313	1	0
2	147	315	1	0.003
2	148	316	1	0
2	149	317	1	0.011
2	150	318	1	0.001
2	151	314	1	0.01
2	152	320	1	0.01
2	153	321	1	0
2	154	320	1	0.001
2	155	313	1	0
2	156	316	1	0.002
2	157	322	1	0.031
2	158	320	1	0.005
2	159	313	1	0.001
2	160	322	1	0.026
2	161	317	1	0.003
2	162	311	1	0.001
2	163	322	1	0.001
2	164	314	1	0.016
2	165	313	1	0.028
2	166	318	1	0.001
2	167	309	1	0.001
2	168	322	1	0.004
2	169	315	1	0.002
2	170	321	1	0.006
2	171	313	1	0.001
2	172	312	1	0.001
2	173	317	1	0
2	174	319	1	0.002
2	175	318	1	0.007
2	176	319	1	0.008
2	177	317	1	0.001
2	178	319	1	0.003
2	179	317	1	0.006
2	180	322	1	0.002
2	181	312	1	0.004
2	182	306	1	0
2	183	316	1	0
2	184	306	1	0.004
2	185	319	1	0.006
2	186	315	1	0
2	187	301	1	0.002
2	188	306	1	0.003
2	189	320	1	0
2	190	319	1	0.001
2	191	323	1	0.001
2	192	323	1	0.003
2	193	309	1	0.004
2	194	322	1	0.002
2	195	317	1	0.009
2	196	320	1	0.002
2	197	313	1	0.01
2	198	321	1	0.023
2	199	314	1	0.026
2	200	319	1	0.005
2	201	308	1	0.007
2	202	320	1	0.002
2	203	315	1	0
2	204	319	1	0.011
2	205	321	1	0.002
2	206	322	1	0.004
2	207	318	1	0.006
2	208	317	1	0.015
2	209	311	1	0.003
2	210	304	1	0.033
2	211	317	1	0.016
2	212	314	1	0.006
2	213	315	1	0.008
2	214	316	1	0.007
2	215	320	1	0.004
2	216	309	1	0.022
2	217	315	1	0.026
2	218	321	1	0.013
2	219	321	1	0.001
2	220	321	1	0.011
2	221	317	1	0.012
2	222	316	1	0.002
2	223	319	1	0.002
2	224	316	1	0.002
2	225	320	1	0.005
2	226	317	1	0.026
2	227	319	1	0.01
2	228	320	1	0.008
2	229	323	1	0.001
2	230	308	1	0
2	231	316	1	0.006
2	232	317	1	0
2	233	316	1	0
2	234	305	1	0.007
2	235	306	1	0.002
2	236	323	1	0
2	237	322	1	0
2	238	317	1	0
2	239	317	1	0.001
2	240	318	1	0
2	241	319	1	0.005
2	242	317	1	0.007
2	243	319	1	0.012
2	244	303	1	0.023
2	245	310	1	0.008
2	246	320	1	0.015
2	247	315	1	0.001
2	248	320	1	0.01
2	249	308	1	0.002
2	250	321	1	0.023
2	251	321	1	0.001
2	252	320	1	0.002
2	253	316	1	0.001
2	254	292	1	0
2	255	301	1	0
2	256	315	1	0.001
2	257	320	1	0
2	258	314	1	0
2	259	318	1	0.008
2	260	318	1	0.005
2	261	319	1	0.004
2	262	318	1	0.014
2	263	323	1	0.012
2	264	314	1	0.001
2	265	315	1	0.002
2	266	314	1	0.003
2	267	318	1	0.002
2	268	315	1	0.005
2	269	315	1	0.016
2	270	318	1	0.001
2	271	318	1	0
2	272	316	1	0.012
2	273	316	1	0.008
2	274	314	1	0.001
2	275	317	1	0.001
2	276	318	1	0.001
2	277	315	1	0.01
2	278	317	1	0.004
2	279	319	1	0.001
2	280	285	1	0.001
2	281	315	1	0
2	282	308	1	0.009
2	283	310	1	0.001
2	284	303	1	0
2	285	303	1	0.003
2	286	314	1	0.003
2	287	308	1	0.004
2	288	311	1	0.001
2	289	315	1	0.001
2	290	312	1	0.007
2	291	317	1	0.003
2	292	317	1	0.005
2	293	308	1	0
2	294	311	1	0.002
2	295	314	1	0.003
2	296	319	1	0.004
2	297	307	1	0.003
2	298	314	1	0.007
2	299	311	1	0.002
2	300	317	1	0.001
2	301	311	1	0
2	302	313	1	0.001
2	303	314	1	0.006
2	304	314	1	0.006
2	305	316	1	0.002
2	306	316	1	0.001
2	307	314	1	0.001
2	308	313	1	0
2	309	319	1	0.009
2	310	320	1	0
2	311	317	1	0.005
2	312	319	1	0.001
2	313	317	1	0
2	314	321	1	0.002
2	315	319	1	0.002
2	316	316	1	0.001
2	317	319	1	0.002
2	318	315	1	0
2	319	314	1	0.001
2	320	315	1	0.001
2	321	314	1	0
2	322	318	1	0.002
2	323	311	1	0
2	324	318	1	0.015
2	325	316	1	0.018
2	326	322	1	0.001
2	327	316	1	0.007
2	328	320	1	0.001
2	329	315	1	0.002
2	330	321	1	0.006
2	331	315	1	0.001
2	332	316	1	0.001
2	333	322	1	0.001
2	334	320	1	0.003
2	335	315	1	0.007
2	336	321	1	0.001
2	337	318	1	0
2	338	316	1	0
2	339	316	1	0
2	340	318	1	0
2	341	316	1	0
2	342	317	1	0
2	343	316	1	0
2	344	322	1	0.003
2	345	320	1	0.002
2	346	316	1	0
2	347	323	1	0
2	348	319	1	0
2	349	321	1	0
2	350	318	1	0.001
2	351	313	1	0
2	352	317	1	0.003
2	353	316	1	0.004
2	354	317	1	0
2	355	321	1	0.003
2	356	319	1	0
2	357	319	1	0.012
2	358	315	1	0.001
2	359	322	1	0
2	360	316	1	0.002
2	361	320	1	0
2	362	310	1	0.002
2	363	314	1	0.002
2	364	320	1	0.01
2	365	321	1	0.004
2	366	315	1	0.016
2	367	318	1	0.009
2	368	318	1	0.002
2	369	314	1	0
2	370	321	1	0.011
2	371	318	1	0.004
2	372	313	1	0
2	373	317	1	0.002
2	374	322	1	0.004
2	375	322	1	0.008
2	376	321	1	0
2	377	321	1	0.001
2	378	314	1	0.005
2	379	314	1	0.001
2	380	315	1	0.001
2	381	314	1	0.011
2	382	315	1	0.005
2	383	312	1	0.002
2	384	321	1	0.001
2	385	318	1	0.004
2	386	310	1	0.001
2	387	315	1	0.004
2	388	317	1	0.005
2	389	314	1	0.009
2	390	321	1	0
2	391	320	1	0
2	392	321	1	0.01
2	393	319	1	0.005
2	394	318	1	0.003
2	395	315	1	0.003
2	396	321	1	0.003
2	397	320	1	0.002
2	398	316	1	0.009
2	399	318	1	0
2	400	319	1	0
2	401	320	1	0.002
2	402	317	1	0
2	403	319	1	0.003
2	404	318	1	0.001
2	405	317	1	0.001
2	406	322	1	0.012
2	407	322	1	0.012
2	408	322	1	0.005
2	409	322	1	0.005
2	410	317	1	0.01
2	411	316	1	0.006
2	412	322	1	0.009
2	413	318	1	0.004
2	414	318	1	0.002
2	415	318	1	0
2	416	319	1	0.001
2	417	321	1	0.017
2	418	316	1	0.017
2	419	300	1	0.002
2	420	313	1	0.004
2	421	320	1	0
2	422	319	1	0
2	423	320	1	0
2	424	319	1	0.001
2	425	313	1	0.006
2	426	308	1	0
2	427	317	1	0
2	428	305	1	0.003
2	429	313	1	0.011
2	430	322	1	0
2	431	314	1	0.001
2	432	320	1	0.001
2	433	316	1	0
2	434	298	1	0
2	435	317	1	0
2	436	321	1	0
2	437	315	1	0
2	438	321	1	0
2	439	322	1	0.006
2	440	323	1	0.006
2	441	321	1	0.007
2	442	315	1	0.004
2	443	321	1	0.016
2	444	323	1	0.018
2	445	323	1	0.018
2	446	289	1	0.006
2	447	318	1	0
2	448	307	1	0.005
2	449	310	1	0.004
2	450	297	1	0.003
2	451	314	1	0.002
2	452	318	1	0
2	453	314	1	0.007
2	454	320	1	0.004
2	455	321	1	0.005
2	456	317	1	0
2	457	286	1	0.024
2	458	251	1	0
2	459	318	1	0.019
2	460	319	1	0.018
2	461	317	1	0
2	462	316	1	0.004
2	463	316	1	0.004
2	464	298	1	0.002
2	465	319	1	0
2	466	306	1	0
2	467	320	1	0
2	468	287	1	0.005
2	469	277	1	0.001
2	470	312	1	0.001
2	471	307	1	0.006
2	472	316	1	0.009
2	473	317	1	0.002
2	474	314	1	0.006
2	475	307	1	0.015
2	476	316	1	0.015
2	477	312	1	0.002
2	478	307	1	0
2	479	310	1	0
2	480	314	1	0.004
2	481	307	1	0.032
2	482	310	1	0.005
2	483	310	1	0.002
2	484	303	1	0.027
2	485	313	1	0.015
2	486	312	1	0.008
2	487	312	1	0.015
2	488	316	1	0
2	489	314	1	0
2	490	311	1	0
2	491	313	1	0.006
2	492	314	1	0.004
2	493	314	1	0.006
2	494	314	1	0.031
2	495	313	1	0.029
2	496	315	1	0.008
2	497	318	1	0.002
2	498	318	1	0.001
2	499	318	1	0.001
2	500	311	1	0.008
2	501	309	1	0.014
2	502	312	1	0.008
3	4	327	1	0.009
3	5	318	1	0.382
3	6	332	1	0.059
3	7	310	1	0.119
3	8	325	1	0.009
3	9	330	1	0.061
3	10	328	1	0.395
3	11	331	1	0.003
3	12	328	1	0.008
3	13	330	1	0.027
3	14	331	1	0.002
3	15	328	1	0.022
3	16	332	1	0.001
3	17	329	1	0.169
3	18	329	1	0.334
3	19	329	1	0.372
3	20	322	1	0.308
3	21	331	1	0.035
3	22	323	1	0.224
3	23	329	1	0.028
3	24	329	1	0.041
3	25	330	1	0.004
3	26	330	1	0.319
3	27	329	1	0.347
3	28	328	1	0.344
3	29	329	1	0.006
3	30	331	1	0.008
3	31	330	1	0.011
3	32	331	1	0.021
3	33	330	1	0.006
3	34	327	1	0.01
3	35	329	1	0.028
3	36	308	1	0.058
3	37	327	1	0.244
3	38	309	1	0.002
3	39	312	1	0.001
3	40	321	1	0
3	41	320	1	0.009
3	42	329	1	0.015
3	43	329	1	0
3	44	318	1	0
3	45	327	1	0.133
3	46	329	1	0.382
3	47	329	1	0.382
3	48	332	1	0.015
3	49	332	1	0.016
3	50	329	1	0
3	51	329	1	0
3	52	330	1	0.001
3	53	327	1	0.112
3	54	329	1	0
3	55	302	1	0
3	56	329	1	0.008
3	57	328	1	0.043
3	58	326	1	0.04
3	59	323	1	0.031
3	60	324	1	0.002
3	61	327	1	0.049
3	62	328	1	0.024
3	63	324	1	0.018
3	64	325	1	0.199
3	65	325	1	0.159
3	66	330	1	0.123
3	67	327	1	0.137
3	68	322	1	0.139
3	69	326	1	0.006
3	70	324	1	0
3	71	331	1	0.006
3	72	332	1	0.003
3	73	325	1	0.105
3	74	325	1	0.028
3	75	329	1	0.06
3	76	327	1	0.059
3	77	325	1	0.023
3	78	304	1	0.002
3	79	306	1	0.002
3	80	319	1	0.133
3	81	324	1	0.123
3	82	326	1	0.097
3	83	328	1	0.052
3	84	312	1	0
3	85	328	1	0.005
3	86	329	1	0.05
3	87	327	1	0.056
3	88	329	1	0.08
3	89	328	1	0.134
3	90	316	1	0.009
3	91	329	1	0.1
3	92	323	1	0.019
3	93	331	1	0.095
3	94	326	1	0.093
3	95	328	1	0.041
3	96	330	1	0.038
3	97	329	1	0.029
3	98	325	1	0
3	99	327	1	0.007
3	100	329	1	0.004
3	101	331	1	0.011
3	102	327	1	0.018
3	103	328	1	0.044
3	104	326	1	0.044
3	105	326	1	0.122
3	106	322	1	0.102
3	107	320	1	0.064
3	108	327	1	0.019
3	109	325	1	0
3	110	319	1	0.001
3	111	324	1	0.028
3	112	325	1	0.031
3	113	327	1	0.067
3	114	323	1	0.067
3	115	328	1	0.068
3	116	329	1	0.006
3	117	320	1	0.003
3	118	322	1	0.007
3	119	297	1	0.092
3	120	328	1	0.017
3	121	314	1	0.003
3	122	321	1	0.008
3	123	321	1	0.038
3	124	322	1	0.058
3	125	328	1	0
3	126	327	1	0
3	127	311	1	0.024
3	128	317	1	0.005
3	129	324	1	0.001
3	130	327	1	0.035
3	131	327	1	0.008
3	132	325	1	0.001
3	133	316	1	0.003
3	134	325	1	0.018
3	135	306	1	0.027
3	136	323	1	0.01
3	137	321	1	0.041
3	138	331	1	0.021
3	139	327	1	0.032
3	140	327	1	0.032
3	141	331	1	0.02
3	142	327	1	0.001
3	143	308	1	0.02
3	144	318	1	0.001
3	145	317	1	0.054
3	146	324	1	0.03
3	147	328	1	0.04
3	148	325	1	0.022
3	149	329	1	0.038
3	150	328	1	0.025
3	151	324	1	0.006
3	152	330	1	0.007
3	153	331	1	0.007
3	154	330	1	0.004
3	155	320	1	0
3	156	326	1	0.001
3	157	331	1	0.015
3	158	330	1	0.003
3	159	324	1	0.014
3	160	331	1	0.009
3	161	327	1	0.001
3	162	319	1	0.001
3	163	331	1	0.005
3	164	322	1	0.008
3	165	321	1	0.025
3	166	327	1	0.018
3	167	317	1	0.02
3	168	331	1	0.014
3	169	325	1	0
3	170	330	1	0.014
3	171	324	1	0.005
3	172	322	1	0
3	173	327	1	0.006
3	174	328	1	0.001
3	175	327	1	0.008
3	176	327	1	0
3	177	324	1	0.002
3	178	328	1	0
3	179	324	1	0.004
3	180	332	1	0.006
3	181	324	1	0.006
3	182	315	1	0.014
3	183	326	1	0
3	184	314	1	0.013
3	185	328	1	0.007
3	186	325	1	0
3	187	310	1	0.016
3	188	316	1	0.015
3	189	330	1	0
3	190	329	1	0
3	191	331	1	0.009
3	192	332	1	0.007
3	193	317	1	0.009
3	194	331	1	0.006
3	195	325	1	0.002
3	196	329	1	0.001
3	197	322	1	0.003
3	198	330	1	0.004
3	199	321	1	0.004
3	200	328	1	0.014
3	201	316	1	0.018
3	202	329	1	0.003
3	203	324	1	0.003
3	204	329	1	0
3	205	330	1	0.01
3	206	331	1	0.014
3	207	329	1	0.004
3	208	327	1	0.007
3	209	322	1	0.001
3	210	313	1	0.004
3	211	326	1	0.001
3	212	323	1	0
3	213	323	1	0.004
3	214	324	1	0
3	215	329	1	0.001
3	216	319	1	0
3	217	326	1	0
3	218	330	1	0.02
3	219	330	1	0.012
3	220	330	1	0.005
3	221	326	1	0.004
3	222	325	1	0.002
3	223	330	1	0.01
3	224	324	1	0.001
3	225	327	1	0
3	226	326	1	0
3	227	328	1	0
3	228	329	1	0
3	229	332	1	0.01
3	230	319	1	0
3	231	325	1	0
3	232	327	1	0
3	233	327	1	0.001
3	234	316	1	0.002
3	235	317	1	0.003
3	236	332	1	0.011
3	237	331	1	0.01
3	238	325	1	0.017
3	239	326	1	0.005
3	240	328	1	0.007
3	241	328	1	0.02
3	242	327	1	0.004
3	243	328	1	0.004
3	244	313	1	0.01
3	245	319	1	0.003
3	246	330	1	0
3	247	321	1	0.01
3	248	329	1	0
3	249	316	1	0.001
3	250	330	1	0.009
3	251	331	1	0.021
3	252	330	1	0.022
3	253	326	1	0.021
3	254	302	1	0.004
3	255	311	1	0.003
3	256	324	1	0.011
3	257	329	1	0.004
3	258	325	1	0.001
3	259	328	1	0.005
3	260	328	1	0.007
3	261	329	1	0
3	262	328	1	0.001
3	263	332	1	0.007
3	264	323	1	0.01
3	265	324	1	0
3	266	323	1	0
3	267	328	1	0
3	268	322	1	0.002
3	269	325	1	0.001
3	270	327	1	0
3	271	327	1	0.003
3	272	327	1	0.006
3	273	327	1	0.003
3	274	324	1	0.019
3	275	325	1	0.022
3	276	325	1	0.001
3	277	321	1	0.003
3	278	326	1	0.001
3	279	326	1	0.011
3	280	290	1	0.01
3	281	324	1	0.003
3	282	315	1	0.006
3	283	318	1	0.002
3	284	311	1	0.003
3	285	309	1	0
3	286	326	1	0.026
3	287	319	1	0
3	288	319	1	0.002
3	289	323	1	0.01
3	290	320	1	0.001
3	291	326	1	0.008
3	292	325	1	0.002
3	293	314	1	0.006
3	294	320	1	0.006
3	295	323	1	0.002
3	296	328	1	0.004
3	297	315	1	0.004
3	298	322	1	0.002
3	299	319	1	0.018
3	300	327	1	0
3	301	320	1	0.001
3	302	322	1	0.007
3	303	322	1	0.01
3	304	324	1	0.023
3	305	325	1	0.01
3	306	326	1	0.014
3	307	322	1	0.004
3	308	320	1	0.004
3	309	326	1	0.003
3	310	327	1	0.003
3	311	324	1	0.005
3	312	326	1	0.01
3	313	324	1	0.017
3	314	329	1	0.008
3	315	326	1	0.005
3	316	323	1	0.004
3	317	329	1	0.003
3	318	322	1	0.005
3	319	323	1	0.004
3	320	324	1	0.002
3	321	322	1	0
3	322	326	1	0.01
3	323	320	1	0.011
3	324	328	1	0.006
3	325	328	1	0
3	326	329	1	0.009
3	327	325	1	0.001
3	328	327	1	0.007
3	329	322	1	0.012
3	330	328	1	0.001
3	331	323	1	0
3	332	322	1	0
3	333	331	1	0
3	334	327	1	0
3	335	323	1	0.02
3	336	330	1	0
3	337	324	1	0.001
3	338	323	1	0.001
3	339	323	1	0.001
3	340	327	1	0.001
3	341	322	1	0.001
3	342	326	1	0
3	343	325	1	0
3	344	330	1	0
3	345	330	1	0.002
3	346	326	1	0.007
3	347	331	1	0.005
3	348	329	1	0.006
3	349	330	1	0.016
3	350	326	1	0.015
3	351	321	1	0.003
3	352	328	1	0.022
3	353	327	1	0.028
3	354	326	1	0
3	355	332	1	0.01
3	356	326	1	0.014
3	357	325	1	0.016
3	358	321	1	0.016
3	359	332	1	0.02
3	360	325	1	0
3	361	329	1	0.013
3	362	318	1	0
3	363	325	1	0.002
3	364	329	1	0
3	365	330	1	0.002
3	366	324	1	0
3	367	325	1	0
3	368	328	1	0.003
3	369	322	1	0.001
3	370	330	1	0.013
3	371	325	1	0.004
3	372	321	1	0.004
3	373	328	1	0.011
3	374	330	1	0.002
3	375	329	1	0.001
3	376	330	1	0
3	377	330	1	0
3	378	324	1	0.005
3	379	323	1	0
3	380	324	1	0
3	381	326	1	0.015
3	382	325	1	0.001
3	383	321	1	0.001
3	384	329	1	0
3	385	326	1	0.012
3	386	319	1	0.001
3	387	325	1	0.021
3	388	325	1	0.002
3	389	322	1	0
3	390	330	1	0.001
3	391	328	1	0.033
3	392	331	1	0.007
3	393	328	1	0.003
3	394	327	1	0.006
3	395	324	1	0.001
3	396	331	1	0.01
3	397	330	1	0.009
3	398	328	1	0.016
3	399	328	1	0.001
3	400	327	1	0
3	401	329	1	0.022
3	402	328	1	0.009
3	403	328	1	0.002
3	404	326	1	0.001
3	405	326	1	0.004
3	406	330	1	0.02
3	407	330	1	0.02
3	408	331	1	0.003
3	409	331	1	0.003
3	410	326	1	0.017
3	411	327	1	0.002
3	412	331	1	0
3	413	325	1	0.012
3	414	326	1	0
3	415	328	1	0.023
3	416	329	1	0.012
3	417	329	1	0.022
3	418	324	1	0.008
3	419	313	1	0.01
3	420	322	1	0.022
3	421	330	1	0.003
3	422	329	1	0.002
3	423	329	1	0.002
3	424	328	1	0.002
3	425	320	1	0.001
3	426	317	1	0
3	427	326	1	0.004
3	428	312	1	0
3	429	319	1	0
3	430	330	1	0.008
3	431	322	1	0.005
3	432	330	1	0.005
3	433	324	1	0.009
3	434	309	1	0.018
3	435	328	1	0.006
3	436	330	1	0.004
3	437	323	1	0.005
3	438	331	1	0.004
3	439	331	1	0.001
3	440	332	1	0.001
3	441	329	1	0.01
3	442	324	1	0.002
3	443	327	1	0.011
3	444	331	1	0.01
3	445	331	1	0.01
3	446	300	1	0
3	447	330	1	0.002
3	448	318	1	0.001
3	449	318	1	0
3	450	304	1	0
3	451	325	1	0.005
3	452	329	1	0.004
3	453	324	1	0
3	454	327	1	0.007
3	455	329	1	0.011
3	456	325	1	0
3	457	293	1	0
3	458	260	1	0.001
3	459	328	1	0.001
3	460	328	1	0.001
3	461	326	1	0.001
3	462	328	1	0.003
3	463	327	1	0.003
3	464	308	1	0
3	465	329	1	0
3	466	315	1	0.001
3	467	327	1	0.003
3	468	299	1	0.005
3	469	286	1	0.003
3	470	322	1	0
3	471	319	1	0.001
3	472	323	1	0.001
3	473	325	1	0
3	474	324	1	0.018
3	475	319	1	0.013
3	476	326	1	0.007
3	477	323	1	0.002
3	478	319	1	0.002
3	479	322	1	0.005
3	480	325	1	0.001
3	481	317	1	0.003
3	482	318	1	0.006
3	483	319	1	0.004
3	484	315	1	0
3	485	323	1	0.002
3	486	321	1	0.001
3	487	323	1	0
3	488	326	1	0
3	489	323	1	0
3	490	320	1	0
3	491	320	1	0.029
3	492	323	1	0.023
3	493	325	1	0.027
3	494	325	1	0.009
3	495	321	1	0.01
3	496	326	1	0.004
3	497	328	1	0.009
3	498	328	1	0.006
3	499	327	1	0.008
3	500	314	1	0
3	501	320	1	0.007
3	502	323	1	0.003
4	5	325	1	0.02
4	6	338	1	0.171
4	7	312	1	0.027
4	8	334	1	0.333
4	9	337	1	0.125
4	10	334	1	0.121
4	11	339	1	0.356
4	12	336	1	0.18
4	13	337	1	0.213
4	14	338	1	0.033
4	15	336	1	0.188
4	16	339	1	0.116
4	17	334	1	0.011
4	18	335	1	0.084
4	19	334	1	0.006
4	20	327	1	0.021
4	21	337	1	0.111
4	22	331	1	0.002
4	23	334	1	0.048
4	24	334	1	0.053
4	25	336	1	0.034
4	26	338	1	0.028
4	27	337	1	0.001
4	28	336	1	0.001
4	29	336	1	0.008
4	30	338	1	0.002
4	31	338	1	0.059
4	32	337	1	0.038
4	33	337	1	0.008
4	34	335	1	0.133
4	35	334	1	0.004
4	36	312	1	0.011
4	37	334	1	0.001
4	38	312	1	0.006
4	39	317	1	0.011
4	40	328	1	0.001
4	41	326	1	0.013
4	42	336	1	0.112
4	43	335	1	0.021
4	44	325	1	0.012
4	45	335	1	0.033
4	46	335	1	0.002
4	47	335	1	0.002
4	48	338	1	0.013
4	49	338	1	0.011
4	50	336	1	0.002
4	51	336	1	0.006
4	52	336	1	0.016
4	53	335	1	0.005
4	54	338	1	0.031
4	55	308	1	0.026
4	56	335	1	0.011
4	57	336	1	0.02
4	58	334	1	0.022
4	59	332	1	0.071
4	60	332	1	0.105
4	61	335	1	0.02
4	62	335	1	0.008
4	63	331	1	0.009
4	64	332	1	0
4	65	334	1	0.083
4	66	337	1	0
4	67	334	1	0.001
4	68	329	1	0.001
4	69	332	1	0.014
4	70	330	1	0.015
4	71	338	1	0.037
4	72	338	1	0.004
4	73	333	1	0.024
4	74	331	1	0.021
4	75	336	1	0.01
4	76	334	1	0.01
4	77	332	1	0.001
4	78	311	1	0.001
4	79	313	1	0
4	80	327	1	0.028
4	81	332	1	0.023
4	82	334	1	0.021
4	83	336	1	0.03
4	84	318	1	0.004
4	85	334	1	0.06
4	86	336	1	0.061
4	87	334	1	0.062
4	88	336	1	0.028
4	89	335	1	0.032
4	90	323	1	0.046
4	91	336	1	0.022
4	92	329	1	0.006
4	93	338	1	0.015
4	94	333	1	0
4	95	336	1	0.028
4	96	338	1	0.027
4	97	336	1	0.018
4	98	333	1	0.016
4	99	334	1	0.002
4	100	335	1	0.014
4	101	338	1	0
4	102	334	1	0.033
4	103	335	1	0.006
4	104	332	1	0.05
4	105	334	1	0.045
4	106	330	1	0.022
4	107	327	1	0.001
4	108	335	1	0.026
4	109	332	1	0.032
4	110	325	1	0.001
4	111	330	1	0.005
4	112	330	1	0.005
4	113	334	1	0.008
4	114	330	1	0.007
4	115	334	1	0.008
4	116	337	1	0
4	117	327	1	0.007
4	118	327	1	0.021
4	119	300	1	0.004
4	120	335	1	0.005
4	121	320	1	0.001
4	122	328	1	0.004
4	123	327	1	0.053
4	124	328	1	0.05
4	125	334	1	0.006
4	126	334	1	0.007
4	127	317	1	0.009
4	128	325	1	0.005
4	129	332	1	0.014
4	130	335	1	0.025
4	131	332	1	0.014
4	132	333	1	0.003
4	133	322	1	0.001
4	134	331	1	0.013
4	135	312	1	0
4	136	330	1	0.004
4	137	325	1	0
4	138	338	1	0.014
4	139	333	1	0.005
4	140	333	1	0.005
4	141	338	1	0.059
4	142	334	1	0.001
4	143	314	1	0.003
4	144	325	1	0.005
4	145	322	1	0.001
4	146	330	1	0.002
4	147	332	1	0.004
4	148	331	1	0
4	149	334	1	0.021
4	150	335	1	0
4	151	330	1	0.002
4	152	336	1	0.002
4	153	337	1	0.003
4	154	336	1	0.012
4	155	327	1	0.007
4	156	331	1	0.011
4	157	338	1	0.003
4	158	337	1	0
4	159	330	1	0.008
4	160	338	1	0.031
4	161	334	1	0.001
4	162	326	1	0.002
4	163	338	1	0
4	164	329	1	0.003
4	165	328	1	0.001
4	166	334	1	0.004
4	167	324	1	0.006
4	168	338	1	0.033
4	169	332	1	0
4	170	337	1	0.015
4	171	329	1	0.002
4	172	328	1	0
4	173	333	1	0.004
4	174	335	1	0
4	175	334	1	0.004
4	176	334	1	0.009
4	177	330	1	0
4	178	334	1	0
4	179	331	1	0.002
4	180	339	1	0.017
4	181	328	1	0
4	182	321	1	0.001
4	183	332	1	0.001
4	184	321	1	0
4	185	335	1	0.001
4	186	331	1	0.001
4	187	316	1	0.002
4	188	320	1	0.001
4	189	336	1	0.004
4	190	335	1	0.001
4	191	338	1	0.013
4	192	339	1	0.016
4	193	324	1	0.024
4	194	338	1	0.015
4	195	332	1	0
4	196	335	1	0.005
4	197	329	1	0.017
4	198	337	1	0.004
4	199	328	1	0.003
4	200	335	1	0
4	201	323	1	0.002
4	202	336	1	0.004
4	203	331	1	0.004
4	204	335	1	0.002
4	205	337	1	0.001
4	206	338	1	0.001
4	207	334	1	0.004
4	208	332	1	0.002
4	209	327	1	0.014
4	210	318	1	0.002
4	211	333	1	0.058
4	212	328	1	0
4	213	330	1	0.006
4	214	331	1	0
4	215	336	1	0.001
4	216	324	1	0
4	217	331	1	0
4	218	337	1	0.015
4	219	337	1	0.016
4	220	337	1	0.002
4	221	333	1	0.002
4	222	332	1	0.012
4	223	335	1	0.035
4	224	331	1	0
4	225	334	1	0.004
4	226	334	1	0.002
4	227	335	1	0.006
4	228	336	1	0.013
4	229	339	1	0.044
4	230	326	1	0.003
4	231	333	1	0.002
4	232	333	1	0.012
4	233	333	1	0.008
4	234	323	1	0.001
4	235	324	1	0.021
4	236	339	1	0.048
4	237	338	1	0.047
4	238	332	1	0.003
4	239	333	1	0.005
4	240	334	1	0
4	241	334	1	0.001
4	242	333	1	0.009
4	243	335	1	0.008
4	244	319	1	0.007
4	245	327	1	0.011
4	246	337	1	0.009
4	247	329	1	0.009
4	248	337	1	0.004
4	249	323	1	0.011
4	250	336	1	0.002
4	251	338	1	0.007
4	252	337	1	0.006
4	253	333	1	0.005
4	254	308	1	0.005
4	255	318	1	0
4	256	331	1	0.002
4	257	336	1	0.001
4	258	331	1	0
4	259	334	1	0.04
4	260	336	1	0.001
4	261	336	1	0.004
4	262	336	1	0.008
4	263	339	1	0.024
4	264	330	1	0
4	265	331	1	0.003
4	266	330	1	0.001
4	267	334	1	0
4	268	331	1	0
4	269	331	1	0
4	270	333	1	0.009
4	271	334	1	0
4	272	332	1	0.002
4	273	332	1	0.003
4	274	329	1	0.005
4	275	333	1	0
4	276	333	1	0.003
4	277	328	1	0.001
4	278	332	1	0
4	279	333	1	0.001
4	280	295	1	0.001
4	281	333	1	0.001
4	282	322	1	0
4	283	325	1	0.001
4	284	317	1	0.001
4	285	316	1	0.017
4	286	332	1	0
4	287	324	1	0.006
4	288	327	1	0.009
4	289	329	1	0
4	290	326	1	0.01
4	291	332	1	0.002
4	292	331	1	0.001
4	293	322	1	0
4	294	326	1	0.002
4	295	329	1	0.001
4	296	334	1	0
4	297	322	1	0
4	298	328	1	0
4	299	327	1	0.005
4	300	333	1	0.001
4	301	328	1	0.001
4	302	330	1	0.001
4	303	329	1	0.001
4	304	331	1	0.007
4	305	331	1	0
4	306	332	1	0
4	307	329	1	0.003
4	308	327	1	0.003
4	309	333	1	0.009
4	310	335	1	0.018
4	311	331	1	0.001
4	312	333	1	0
4	313	331	1	0.011
4	314	336	1	0.003
4	315	333	1	0.002
4	316	330	1	0.001
4	317	335	1	0.001
4	318	330	1	0
4	319	331	1	0.021
4	320	331	1	0.003
4	321	330	1	0.004
4	322	333	1	0.004
4	323	326	1	0.001
4	324	334	1	0.006
4	325	332	1	0.004
4	326	336	1	0
4	327	330	1	0.006
4	328	334	1	0.001
4	329	329	1	0
4	330	335	1	0.001
4	331	328	1	0.021
4	332	330	1	0.003
4	333	338	1	0.009
4	334	334	1	0.003
4	335	330	1	0.005
4	336	337	1	0.006
4	337	330	1	0.039
4	338	329	1	0.04
4	339	329	1	0.04
4	340	333	1	0.04
4	341	328	1	0.008
4	342	331	1	0.008
4	343	330	1	0.008
4	344	337	1	0.002
4	345	336	1	0.001
4	346	333	1	0.055
4	347	338	1	0.057
4	348	335	1	0.025
4	349	336	1	0
4	350	333	1	0.006
4	351	328	1	0
4	352	333	1	0.005
4	353	332	1	0.019
4	354	331	1	0
4	355	337	1	0
4	356	333	1	0
4	357	331	1	0.004
4	358	329	1	0.009
4	359	339	1	0
4	360	331	1	0
4	361	336	1	0.008
4	362	325	1	0.001
4	363	330	1	0.009
4	364	335	1	0.001
4	365	337	1	0.005
4	366	329	1	0.006
4	367	330	1	0.003
4	368	334	1	0.001
4	369	328	1	0.006
4	370	337	1	0.006
4	371	331	1	0.011
4	372	328	1	0.003
4	373	333	1	0.015
4	374	337	1	0.006
4	375	336	1	0.03
4	376	337	1	0.01
4	377	337	1	0.005
4	378	331	1	0.008
4	379	329	1	0.004
4	380	331	1	0.003
4	381	331	1	0
4	382	332	1	0.001
4	383	327	1	0.002
4	384	337	1	0.006
4	385	333	1	0
4	386	326	1	0
4	387	331	1	0.005
4	388	333	1	0.034
4	389	327	1	0.01
4	390	337	1	0.01
4	391	335	1	0.014
4	392	336	1	0
4	393	335	1	0.007
4	394	334	1	0.005
4	395	329	1	0.009
4	396	337	1	0.01
4	397	336	1	0.009
4	398	333	1	0.005
4	399	334	1	0.007
4	400	334	1	0.005
4	401	337	1	0.012
4	402	333	1	0
4	403	334	1	0.012
4	404	332	1	0.001
4	405	334	1	0.005
4	406	337	1	0
4	407	337	1	0
4	408	338	1	0
4	409	338	1	0
4	410	331	1	0
4	411	332	1	0.004
4	412	338	1	0
4	413	333	1	0.018
4	414	335	1	0.027
4	415	333	1	0.008
4	416	334	1	0.016
4	417	336	1	0.002
4	418	332	1	0.005
4	419	316	1	0.003
4	420	328	1	0.002
4	421	336	1	0.001
4	422	335	1	0.002
4	423	335	1	0.002
4	424	334	1	0.001
4	425	326	1	0.001
4	426	322	1	0.002
4	427	333	1	0
4	428	318	1	0.001
4	429	326	1	0
4	430	337	1	0.004
4	431	328	1	0
4	432	336	1	0
4	433	332	1	0.002
4	434	313	1	0
4	435	334	1	0.001
4	436	337	1	0.014
4	437	331	1	0.001
4	438	338	1	0.001
4	439	338	1	0.005
4	440	339	1	0.005
4	441	336	1	0.008
4	442	330	1	0.001
4	443	334	1	0.021
4	444	338	1	0.023
4	445	338	1	0.023
4	446	305	1	0.001
4	447	335	1	0
4	448	323	1	0.006
4	449	324	1	0.009
4	450	311	1	0.007
4	451	329	1	0.005
4	452	334	1	0.001
4	453	332	1	0.001
4	454	334	1	0.001
4	455	336	1	0.005
4	456	332	1	0.004
4	457	298	1	0.005
4	458	265	1	0.007
4	459	333	1	0
4	460	333	1	0
4	461	333	1	0
4	462	333	1	0.001
4	463	333	1	0.002
4	464	314	1	0
4	465	336	1	0.001
4	466	323	1	0
4	467	335	1	0.002
4	468	305	1	0
4	469	290	1	0.002
4	470	328	1	0.001
4	471	323	1	0.001
4	472	329	1	0.005
4	473	331	1	0.004
4	474	330	1	0.001
4	475	324	1	0.008
4	476	333	1	0.003
4	477	326	1	0.008
4	478	322	1	0.003
4	479	326	1	0.004
4	480	330	1	0.005
4	481	322	1	0.001
4	482	322	1	0
4	483	323	1	0.006
4	484	320	1	0.007
4	485	327	1	0.001
4	486	326	1	0.001
4	487	327	1	0.011
4	488	332	1	0.003
4	489	328	1	0
4	490	325	1	0
4	491	326	1	0.002
4	492	329	1	0.003
4	493	330	1	0.003
4	494	330	1	0.014
4	495	328	1	0
4	496	333	1	0.002
4	497	334	1	0.005
4	498	334	1	0.007
4	499	333	1	0.002
4	500	319	1	0
4	501	322	1	0.002
4	502	327	1	0.001
5	6	328	1	0.027
[truncated: 63,536 more rows]

## Sheet: Holstein_Part2
Marker 1	Marker 2	Sample size	degees of freedom	r2
155	318	326	1	0.051
155	319	326	1	0.004
155	320	326	1	0.004
155	321	325	1	0.032
155	322	327	1	0.004
155	323	320	1	0.007
155	324	328	1	0.002
155	325	326	1	0.013
155	326	331	1	0.027
155	327	324	1	0.001
155	328	328	1	0.017
155	329	325	1	0.02
155	330	330	1	0
155	331	323	1	0.001
155	332	324	1	0.002
155	333	332	1	0.042
155	334	329	1	0.001
155	335	323	1	0.023
155	336	331	1	0.04
155	337	326	1	0
155	338	325	1	0
155	339	325	1	0.001
155	340	329	1	0
155	341	325	1	0.006
155	342	326	1	0.006
155	343	325	1	0.006
155	344	331	1	0.001
155	345	329	1	0.001
155	346	327	1	0
155	347	333	1	0
155	348	330	1	0.002
155	349	330	1	0.017
155	350	328	1	0.009
155	351	322	1	0.001
155	352	326	1	0
155	353	327	1	0
155	354	326	1	0.001
155	355	331	1	0.018
155	356	328	1	0.009
155	357	326	1	0.001
155	358	324	1	0.006
155	359	332	1	0.045
155	360	325	1	0.003
155	361	330	1	0.002
155	362	318	1	0.002
155	363	324	1	0.008
155	364	329	1	0.036
155	365	331	1	0.016
155	366	325	1	0.013
155	367	326	1	0.01
155	368	327	1	0.01
155	369	322	1	0.025
155	370	331	1	0
155	371	325	1	0.003
155	372	322	1	0.006
155	373	327	1	0
155	374	331	1	0
155	375	330	1	0.001
155	376	331	1	0
155	377	331	1	0
155	378	324	1	0.011
155	379	322	1	0.008
155	380	324	1	0.009
155	381	326	1	0.002
155	382	325	1	0.007
155	383	319	1	0.039
155	384	330	1	0.003
155	385	326	1	0.004
155	386	319	1	0.002
155	387	324	1	0.005
155	388	325	1	0.029
155	389	321	1	0.034
155	390	331	1	0.018
155	391	329	1	0.017
155	392	330	1	0.001
155	393	329	1	0
155	394	328	1	0.001
155	395	323	1	0
155	396	331	1	0.001
155	397	330	1	0
155	398	326	1	0.004
155	399	327	1	0.005
155	400	328	1	0
155	401	331	1	0.002
155	402	327	1	0.004
155	403	329	1	0.002
155	404	326	1	0.004
155	405	327	1	0.004
155	406	331	1	0.011
155	407	331	1	0.011
155	408	332	1	0.001
155	409	332	1	0.001
155	410	325	1	0.003
155	411	326	1	0
155	412	332	1	0.002
155	413	326	1	0
155	414	327	1	0.001
155	415	327	1	0.004
155	416	328	1	0.001
155	417	330	1	0.009
155	418	326	1	0
155	419	309	1	0.003
155	420	321	1	0.003
155	421	330	1	0.026
155	422	329	1	0.027
155	423	329	1	0.027
155	424	329	1	0.031
155	425	320	1	0.002
155	426	316	1	0.01
155	427	327	1	0.001
155	428	311	1	0.01
155	429	323	1	0.011
155	430	331	1	0.011
155	431	322	1	0.002
155	432	330	1	0.005
155	433	324	1	0.001
155	434	309	1	0.003
155	435	327	1	0.002
155	436	331	1	0
155	437	325	1	0
155	438	331	1	0
155	439	332	1	0
155	440	333	1	0
155	441	330	1	0.004
155	442	324	1	0.005
155	443	329	1	0.03
155	444	332	1	0.034
155	445	332	1	0.034
155	446	299	1	0
155	447	328	1	0.001
155	448	316	1	0.012
155	449	317	1	0.015
155	450	304	1	0.016
155	451	322	1	0.003
155	452	327	1	0.007
155	453	324	1	0.004
155	454	329	1	0.001
155	455	330	1	0
155	456	327	1	0
155	457	296	1	0.003
155	458	257	1	0
155	459	327	1	0
155	460	328	1	0
155	461	328	1	0.005
155	462	327	1	0.004
155	463	327	1	0.002
155	464	309	1	0.011
155	465	330	1	0.011
155	466	316	1	0.01
155	467	330	1	0.022
155	468	298	1	0.013
155	469	287	1	0.013
155	470	323	1	0
155	471	321	1	0
155	472	325	1	0.013
155	473	327	1	0
155	474	326	1	0.003
155	475	321	1	0.005
155	476	328	1	0
155	477	324	1	0.006
155	478	320	1	0.009
155	479	323	1	0.002
155	480	326	1	0
155	481	318	1	0
155	482	321	1	0.009
155	483	321	1	0.023
155	484	315	1	0.001
155	485	324	1	0.001
155	486	323	1	0.007
155	487	322	1	0
155	488	327	1	0
155	489	325	1	0
155	490	323	1	0
155	491	323	1	0.005
155	492	326	1	0.004
155	493	326	1	0.003
155	494	325	1	0
155	495	322	1	0.003
155	496	326	1	0.002
155	497	329	1	0.004
155	498	329	1	0.005
155	499	328	1	0.002
155	500	314	1	0.001
155	501	317	1	0
155	502	324	1	0
156	157	336	1	0.041
156	158	335	1	0.134
156	159	328	1	0.087
156	160	336	1	0.113
156	161	333	1	0.099
156	162	325	1	0.01
156	163	336	1	0.025
156	164	328	1	0
156	165	326	1	0.027
156	166	333	1	0.177
156	167	324	1	0.192
156	168	336	1	0.048
156	169	330	1	0.075
156	170	335	1	0.017
156	171	328	1	0.135
156	172	328	1	0.035
156	173	332	1	0.143
156	174	333	1	0.084
156	175	331	1	0
156	176	333	1	0.089
156	177	329	1	0
156	178	332	1	0.004
156	179	330	1	0.005
156	180	336	1	0.029
156	181	329	1	0.08
156	182	321	1	0.133
156	183	333	1	0
156	184	320	1	0.115
156	185	333	1	0.096
156	186	331	1	0.086
156	187	317	1	0.02
156	188	321	1	0.013
156	189	334	1	0.136
156	190	333	1	0.167
156	191	336	1	0
156	192	337	1	0
156	193	323	1	0.001
156	194	336	1	0
156	195	331	1	0.018
156	196	333	1	0.001
156	197	328	1	0
156	198	335	1	0.077
156	199	327	1	0.053
156	200	333	1	0.018
156	201	322	1	0.022
156	202	334	1	0.027
156	203	330	1	0
156	204	333	1	0.015
156	205	335	1	0.051
156	206	336	1	0.052
156	207	332	1	0.065
156	208	330	1	0.102
156	209	326	1	0.032
156	210	317	1	0.064
156	211	331	1	0.044
156	212	328	1	0.095
156	213	329	1	0.035
156	214	330	1	0.01
156	215	334	1	0.061
156	216	324	1	0.012
156	217	330	1	0.017
156	218	335	1	0.013
156	219	335	1	0.007
156	220	335	1	0.053
156	221	332	1	0.006
156	222	331	1	0.034
156	223	333	1	0
156	224	330	1	0.01
156	225	332	1	0.118
156	226	331	1	0.031
156	227	334	1	0.047
156	228	334	1	0.005
156	229	337	1	0.034
156	230	324	1	0.044
156	231	331	1	0.003
156	232	331	1	0.01
156	233	331	1	0.007
156	234	320	1	0.015
156	235	321	1	0.001
156	236	337	1	0
156	237	336	1	0
156	238	330	1	0.006
156	239	330	1	0
156	240	333	1	0.003
156	241	333	1	0.026
156	242	330	1	0.02
156	243	332	1	0.019
156	244	315	1	0.016
156	245	323	1	0
156	246	334	1	0.001
156	247	326	1	0.007
156	248	334	1	0.002
156	249	321	1	0.001
156	250	334	1	0.011
156	251	335	1	0.004
156	252	334	1	0.003
156	253	329	1	0.002
156	254	306	1	0.02
156	255	314	1	0.047
156	256	329	1	0.029
156	257	334	1	0.03
156	258	330	1	0.002
156	259	332	1	0.005
156	260	332	1	0.015
156	261	333	1	0.002
156	262	333	1	0.008
156	263	337	1	0.003
156	264	327	1	0
156	265	328	1	0.002
156	266	328	1	0.003
156	267	332	1	0.001
156	268	326	1	0.001
156	269	329	1	0.01
156	270	331	1	0.027
156	271	332	1	0.029
156	272	330	1	0.027
156	273	330	1	0.023
156	274	326	1	0.037
156	275	330	1	0.039
156	276	330	1	0.068
156	277	326	1	0.103
156	278	331	1	0.005
156	279	331	1	0.021
156	280	295	1	0.019
156	281	329	1	0.013
156	282	320	1	0.002
156	283	322	1	0
156	284	314	1	0.001
156	285	315	1	0.061
156	286	328	1	0.006
156	287	323	1	0.002
156	288	324	1	0
156	289	327	1	0.018
156	290	325	1	0.006
156	291	330	1	0.015
156	292	329	1	0.003
156	293	318	1	0.002
156	294	323	1	0.005
156	295	327	1	0.033
156	296	332	1	0.032
156	297	320	1	0.031
156	298	327	1	0.032
156	299	323	1	0.009
156	300	330	1	0.009
156	301	324	1	0.013
156	302	326	1	0
156	303	326	1	0.002
156	304	327	1	0.002
156	305	328	1	0.005
156	306	329	1	0.004
156	307	326	1	0
156	308	323	1	0.006
156	309	331	1	0.03
156	310	332	1	0.05
156	311	329	1	0
156	312	331	1	0.032
156	313	329	1	0.001
156	314	334	1	0.004
156	315	331	1	0.033
156	316	328	1	0.008
156	317	333	1	0.007
156	318	327	1	0.02
156	319	328	1	0.003
156	320	328	1	0.003
156	321	327	1	0.012
156	322	331	1	0.006
156	323	325	1	0.009
156	324	331	1	0.001
156	325	331	1	0.017
156	326	334	1	0.027
156	327	327	1	0.006
156	328	332	1	0.023
156	329	327	1	0.001
156	330	333	1	0.002
156	331	326	1	0.003
156	332	327	1	0
156	333	336	1	0.012
156	334	332	1	0.004
156	335	327	1	0.007
156	336	335	1	0.01
156	337	328	1	0.001
156	338	327	1	0.002
156	339	327	1	0
156	340	331	1	0
156	341	326	1	0.003
156	342	330	1	0
156	343	329	1	0.001
156	344	335	1	0.004
156	345	333	1	0.001
156	346	330	1	0.002
156	347	336	1	0.002
156	348	333	1	0
156	349	334	1	0.007
156	350	331	1	0.003
156	351	325	1	0.016
156	352	330	1	0.012
156	353	330	1	0.008
156	354	329	1	0.005
156	355	335	1	0.007
156	356	331	1	0
156	357	329	1	0
156	358	326	1	0.002
156	359	336	1	0.017
156	360	330	1	0.008
156	361	334	1	0.001
156	362	322	1	0.003
156	363	328	1	0
156	364	333	1	0.029
156	365	335	1	0.001
156	366	328	1	0.002
156	367	328	1	0.001
156	368	332	1	0.025
156	369	327	1	0.035
156	370	334	1	0.002
156	371	330	1	0.004
156	372	325	1	0.001
156	373	332	1	0
156	374	335	1	0.006
156	375	334	1	0.007
156	376	335	1	0.005
156	377	335	1	0.007
156	378	328	1	0
156	379	327	1	0.025
156	380	328	1	0.029
156	381	330	1	0.042
156	382	330	1	0.004
156	383	325	1	0.005
156	384	334	1	0
156	385	330	1	0.007
156	386	323	1	0.003
156	387	329	1	0.003
156	388	329	1	0.028
156	389	325	1	0.005
156	390	335	1	0.005
156	391	333	1	0.018
156	392	335	1	0.006
156	393	333	1	0.005
156	394	332	1	0.028
156	395	328	1	0.001
156	396	335	1	0.043
156	397	334	1	0.04
156	398	331	1	0
156	399	331	1	0.001
156	400	332	1	0
156	401	334	1	0
156	402	332	1	0.003
156	403	333	1	0.001
156	404	331	1	0
156	405	331	1	0.004
156	406	335	1	0.011
156	407	335	1	0.011
156	408	336	1	0.003
156	409	336	1	0.003
156	410	331	1	0.001
156	411	332	1	0.001
156	412	336	1	0.006
156	413	330	1	0.001
156	414	331	1	0
156	415	332	1	0.002
156	416	333	1	0.002
156	417	334	1	0.005
156	418	329	1	0.001
156	419	314	1	0.002
156	420	327	1	0.003
156	421	334	1	0.004
156	422	333	1	0.005
156	423	333	1	0.005
156	424	332	1	0.009
156	425	324	1	0.003
156	426	322	1	0.008
156	427	331	1	0
156	428	317	1	0.012
156	429	324	1	0.028
156	430	335	1	0.006
156	431	326	1	0.006
156	432	334	1	0.005
156	433	328	1	0
156	434	311	1	0
156	435	332	1	0
156	436	335	1	0
156	437	328	1	0
156	438	335	1	0.003
156	439	336	1	0.006
156	440	337	1	0.006
156	441	334	1	0.002
156	442	328	1	0.001
156	443	332	1	0.013
156	444	336	1	0.012
156	445	336	1	0.012
156	446	304	1	0.005
156	447	332	1	0
156	448	321	1	0
156	449	322	1	0.002
156	450	307	1	0.003
156	451	327	1	0
156	452	331	1	0.002
156	453	328	1	0.012
156	454	332	1	0.002
156	455	334	1	0.001
156	456	330	1	0.001
156	457	300	1	0.002
156	458	261	1	0.002
156	459	332	1	0
156	460	332	1	0
156	461	331	1	0
156	462	331	1	0
156	463	330	1	0.001
156	464	313	1	0.002
156	465	334	1	0
156	466	319	1	0
156	467	332	1	0.001
156	468	302	1	0.001
156	469	292	1	0
156	470	324	1	0
156	471	321	1	0.001
156	472	327	1	0.018
156	473	330	1	0.003
156	474	328	1	0
156	475	321	1	0.001
156	476	329	1	0
156	477	325	1	0.026
156	478	321	1	0.014
156	479	325	1	0
156	480	328	1	0
156	481	319	1	0.005
156	482	321	1	0.002
156	483	322	1	0.004
156	484	316	1	0.001
156	485	325	1	0.001
156	486	324	1	0.02
156	487	325	1	0.001
156	488	330	1	0.001
156	489	326	1	0.002
156	490	323	1	0.001
156	491	324	1	0
156	492	327	1	0
156	493	329	1	0.001
156	494	329	1	0
156	495	326	1	0.009
156	496	329	1	0
156	497	332	1	0.004
156	498	332	1	0.005
156	499	331	1	0.01
156	500	318	1	0.008
156	501	320	1	0.001
156	502	326	1	0.006
157	158	342	1	0.037
157	159	335	1	0.1
157	160	344	1	0.008
157	161	339	1	0.043
157	162	332	1	0.003
157	163	344	1	0.004
157	164	335	1	0.004
157	165	334	1	0.013
157	166	340	1	0.013
157	167	330	1	0.013
157	168	344	1	0.003
157	169	337	1	0.057
157	170	344	1	0.004
157	171	335	1	0.022
157	172	334	1	0.009
157	173	339	1	0.022
157	174	342	1	0.023
157	175	339	1	0.11
157	176	340	1	0.038
157	177	336	1	0.01
157	178	340	1	0.008
157	179	337	1	0.061
157	180	344	1	0.002
157	181	334	1	0.051
157	182	327	1	0.021
157	183	338	1	0.062
157	184	327	1	0.011
157	185	341	1	0.013
157	186	337	1	0.032
157	187	322	1	0.03
157	188	326	1	0.035
157	189	342	1	0.013
157	190	341	1	0.016
157	191	344	1	0.003
157	192	345	1	0.007
157	193	330	1	0.011
157	194	344	1	0.007
157	195	338	1	0.022
157	196	341	1	0
157	197	335	1	0.033
157	198	343	1	0.109
157	199	334	1	0.084
157	200	341	1	0.282
157	201	329	1	0.274
157	202	342	1	0.001
157	203	337	1	0.035
157	204	341	1	0.02
157	205	343	1	0.001
157	206	344	1	0.001
157	207	340	1	0.018
157	208	338	1	0.02
157	209	333	1	0.113
157	210	324	1	0.064
157	211	339	1	0.029
157	212	334	1	0.026
157	213	336	1	0.143
157	214	337	1	0.001
157	215	342	1	0.015
157	216	330	1	0.011
157	217	337	1	0.01
157	218	343	1	0.003
157	219	343	1	0.004
157	220	343	1	0.539
157	221	339	1	0.013
157	222	338	1	0.03
157	223	341	1	0.007
157	224	337	1	0.008
157	225	340	1	0.079
157	226	339	1	0.07
157	227	341	1	0.006
157	228	342	1	0.141
157	229	345	1	0.005
157	230	330	1	0.02
157	231	337	1	0.003
157	232	338	1	0.036
157	233	338	1	0.028
157	234	327	1	0.007
157	235	328	1	0.016
157	236	345	1	0.004
157	237	344	1	0.004
157	238	337	1	0.011
157	239	338	1	0.055
157	240	340	1	0.005
157	241	340	1	0.032
157	242	338	1	0.221
157	243	340	1	0.181
157	244	323	1	0.153
157	245	331	1	0.049
157	246	342	1	0.083
157	247	334	1	0.009
157	248	341	1	0.1
157	249	328	1	0.065
157	250	342	1	0.202
157	251	343	1	0.027
157	252	342	1	0.027
157	253	337	1	0.024
157	254	314	1	0.01
157	255	321	1	0.017
157	256	336	1	0.019
157	257	342	1	0.013
157	258	336	1	0.006
157	259	339	1	0.02
157	260	340	1	0.026
157	261	341	1	0.005
157	262	340	1	0.022
157	263	345	1	0.004
157	264	335	1	0.026
157	265	336	1	0.089
157	266	336	1	0.171
157	267	340	1	0.191
157	268	334	1	0.009
157	269	337	1	0
157	270	339	1	0.022
157	271	340	1	0.004
157	272	338	1	0.017
157	273	338	1	0.016
157	274	334	1	0.046
157	275	338	1	0.096
157	276	337	1	0.018
157	277	333	1	0.01
157	278	338	1	0
157	279	338	1	0.007
157	280	300	1	0.005
157	281	337	1	0.077
157	282	327	1	0.038
157	283	330	1	0.009
157	284	322	1	0.026
157	285	321	1	0.003
157	286	336	1	0.01
157	287	329	1	0.004
157	288	331	1	0.008
157	289	335	1	0.005
157	290	332	1	0.025
157	291	338	1	0.003
157	292	337	1	0.003
157	293	326	1	0.003
157	294	331	1	0
157	295	335	1	0.014
157	296	340	1	0.017
157	297	327	1	0.02
157	298	334	1	0.018
157	299	331	1	0.002
157	300	338	1	0.009
157	301	332	1	0.008
157	302	334	1	0.002
157	303	334	1	0
157	304	335	1	0.005
157	305	336	1	0
157	306	337	1	0.001
157	307	334	1	0.007
157	308	331	1	0.045
157	309	339	1	0.006
157	310	340	1	0.013
157	311	337	1	0.004
157	312	338	1	0.019
157	313	336	1	0.002
157	314	341	1	0.002
157	315	338	1	0.024
157	316	335	1	0.001
157	317	340	1	0
157	318	334	1	0.007
157	319	335	1	0.012
157	320	335	1	0
157	321	334	1	0.004
157	322	338	1	0.009
157	323	331	1	0.008
157	324	338	1	0.002
157	325	337	1	0.007
157	326	341	1	0.013
157	327	334	1	0.007
157	328	339	1	0.006
157	329	334	1	0
157	330	340	1	0
157	331	333	1	0
157	332	334	1	0.005
157	333	343	1	0.001
157	334	339	1	0.004
157	335	334	1	0.002
157	336	342	1	0.001
157	337	335	1	0
157	338	334	1	0
157	339	334	1	0
157	340	339	1	0
157	341	334	1	0.016
157	342	337	1	0.016
157	343	336	1	0.016
157	344	343	1	0.003
157	345	341	1	0
157	346	338	1	0.001
157	347	344	1	0.001
157	348	341	1	0.001
157	349	342	1	0.004
157	350	339	1	0.003
157	351	333	1	0.005
157	352	338	1	0.005
157	353	338	1	0.011
157	354	337	1	0.005
157	355	343	1	0.015
157	356	339	1	0
157	357	337	1	0.017
157	358	334	1	0.025
157	359	344	1	0.003
157	360	337	1	0
157	361	342	1	0.008
157	362	329	1	0
157	363	335	1	0.008
157	364	341	1	0.023
157	365	343	1	0.005
157	366	335	1	0.006
157	367	336	1	0.006
157	368	339	1	0.005
157	369	334	1	0.003
157	370	342	1	0.006
157	371	337	1	0.016
157	372	333	1	0
157	373	339	1	0.007
157	374	343	1	0.002
157	375	342	1	0.001
157	376	343	1	0.004
157	377	343	1	0.002
157	378	336	1	0.016
157	379	334	1	0.001
157	380	336	1	0
157	381	336	1	0.009
157	382	337	1	0.019
157	383	331	1	0.001
157	384	342	1	0.008
157	385	338	1	0
157	386	331	1	0.002
157	387	336	1	0.001
157	388	337	1	0.003
157	389	332	1	0.007
157	390	343	1	0
157	391	341	1	0.01
157	392	342	1	0.001
157	393	341	1	0.005
157	394	340	1	0
157	395	335	1	0.004
157	396	343	1	0.001
157	397	342	1	0.001
157	398	338	1	0.007
157	399	339	1	0.01
157	400	340	1	0
157	401	342	1	0.016
157	402	339	1	0.011
157	403	340	1	0.001
157	404	338	1	0
157	405	339	1	0.049
157	406	343	1	0.031
157	407	343	1	0.031
157	408	344	1	0.003
157	409	344	1	0.003
157	410	337	1	0.012
157	411	338	1	0.039
157	412	344	1	0.001
157	413	338	1	0.08
157	414	339	1	0.01
157	415	339	1	0.005
157	416	340	1	0.011
157	417	342	1	0.037
157	418	337	1	0
157	419	321	1	0.011
157	420	333	1	0.014
157	421	342	1	0.008
157	422	341	1	0.014
157	423	341	1	0.014
157	424	340	1	0.015
157	425	332	1	0
157	426	328	1	0.014
157	427	339	1	0.003
157	428	323	1	0.059
157	429	332	1	0.062
157	430	343	1	0.061
157	431	334	1	0.019
157	432	342	1	0.015
157	433	336	1	0.002
157	434	319	1	0.004
157	435	339	1	0
157	436	343	1	0
157	437	336	1	0.001
157	438	343	1	0.003
157	439	344	1	0
157	440	345	1	0
157	441	342	1	0.046
157	442	335	1	0.002
157	443	340	1	0.004
157	444	344	1	0.004
157	445	344	1	0.004
157	446	310	1	0
157	447	340	1	0.024
157	448	328	1	0.015
157	449	329	1	0.021
157	450	314	1	0.019
157	451	334	1	0.038
157	452	339	1	0.039
157	453	336	1	0.037
157	454	340	1	0.02
157	455	342	1	0.057
157	456	338	1	0.005
157	457	304	1	0.003
157	458	267	1	0.033
157	459	339	1	0.001
157	460	339	1	0.001
157	461	339	1	0.001
157	462	338	1	0.012
157	463	338	1	0.013
157	464	319	1	0.002
157	465	341	1	0.001
157	466	327	1	0.001
157	467	340	1	0.001
157	468	309	1	0.002
157	469	296	1	0.004
157	470	332	1	0.015
157	471	329	1	0.014
157	472	335	1	0.031
157	473	337	1	0.01
157	474	335	1	0.001
157	475	329	1	0.002
157	476	337	1	0.006
157	477	332	1	0.013
157	478	328	1	0.011
157	479	332	1	0.006
157	480	336	1	0.016
157	481	327	1	0.033
157	482	328	1	0.011
157	483	329	1	0.009
157	484	324	1	0
157	485	333	1	0.001
157	486	332	1	0.009
157	487	332	1	0.025
157	488	338	1	0
157	489	334	1	0.004
157	490	331	1	0.004
157	491	331	1	0.016
157	492	334	1	0.016
157	493	334	1	0.016
157	494	335	1	0.025
157	495	332	1	0.002
157	496	336	1	0.01
157	497	339	1	0.002
157	498	339	1	0.001
157	499	338	1	0.042
157	500	324	1	0.019
157	501	326	1	0.019
157	502	332	1	0.033
158	159	334	1	0.126
158	160	342	1	0.123
158	161	339	1	0.606
158	162	330	1	0.027
158	163	342	1	0.041
158	164	334	1	0.084
158	165	333	1	0.021
158	166	339	1	0.179
158	167	329	1	0.181
158	168	342	1	0.056
158	169	337	1	0.507
158	170	341	1	0.062
158	171	334	1	0.106
158	172	333	1	0.383
158	173	338	1	0.122
158	174	339	1	0.177
158	175	338	1	0.113
158	176	338	1	0.225
158	177	334	1	0
158	178	338	1	0.008
158	179	336	1	0.413
158	180	343	1	0.022
158	181	333	1	0.038
158	182	325	1	0.141
158	183	337	1	0.158
158	184	325	1	0.134
158	185	339	1	0.113
158	186	336	1	0.004
158	187	321	1	0.017
158	188	325	1	0.014
158	189	340	1	0.005
158	190	339	1	0.003
158	191	342	1	0.006
158	192	343	1	0.007
158	193	328	1	0.004
158	194	342	1	0.008
158	195	337	1	0.112
158	196	339	1	0.001
158	197	334	1	0.038
158	198	341	1	0.242
158	199	333	1	0.019
158	200	339	1	0.018
158	201	327	1	0.011
158	202	340	1	0.039
158	203	336	1	0.035
158	204	339	1	0.009
158	205	341	1	0.043
158	206	342	1	0.042
158	207	338	1	0
158	208	336	1	0.015
158	209	332	1	0.01
158	210	322	1	0.015
158	211	337	1	0.026
158	212	333	1	0.022
158	213	335	1	0
158	214	336	1	0.009
158	215	340	1	0.07
158	216	329	1	0.006
158	217	336	1	0.003
158	218	341	1	0.024
158	219	341	1	0.02
158	220	341	1	0.017
158	221	338	1	0.124
158	222	337	1	0.043
158	223	339	1	0.015
158	224	336	1	0.015
158	225	338	1	0.023
158	226	337	1	0.189
158	227	340	1	0.072
158	228	339	1	0.003
158	229	343	1	0.015
158	230	328	1	0.047
158	231	336	1	0.002
158	232	335	1	0.006
158	233	335	1	0.01
158	234	326	1	0.007
158	235	326	1	0.022
158	236	343	1	0.002
158	237	342	1	0.002
158	238	335	1	0.001
158	239	336	1	0.08
158	240	338	1	0.026
158	241	338	1	0.052
158	242	337	1	0.012
158	243	338	1	0.005
158	244	322	1	0.004
158	245	330	1	0.033
158	246	341	1	0.012
158	247	333	1	0.01
158	248	340	1	0.004
158	249	327	1	0.059
158	250	340	1	0.005
158	251	341	1	0.045
158	252	340	1	0.046
158	253	336	1	0.04
158	254	312	1	0.011
158	255	320	1	0.072
158	256	334	1	0.126
158	257	340	1	0.01
158	258	336	1	0.007
158	259	338	1	0.036
158	260	340	1	0.018
158	261	340	1	0.018
158	262	339	1	0.031
158	263	343	1	0.029
158	264	333	1	0.016
158	265	334	1	0
158	266	334	1	0.006
158	267	338	1	0.006
158	268	333	1	0.061
158	269	335	1	0.018
158	270	337	1	0.039
158	271	338	1	0.01
158	272	336	1	0.017
158	273	336	1	0.014
158	274	332	1	0.07
158	275	336	1	0.005
158	276	335	1	0.048
158	277	331	1	0.045
158	278	336	1	0.005
158	279	336	1	0.021
158	280	298	1	0.024
158	281	335	1	0.001
158	282	326	1	0
158	283	329	1	0.006
158	284	321	1	0.001
158	285	320	1	0.003
158	286	336	1	0.001
158	287	328	1	0
158	288	330	1	0.033
158	289	333	1	0.014
158	290	330	1	0.003
158	291	336	1	0.001
158	292	335	1	0.005
158	293	324	1	0.059
158	294	329	1	0.06
158	295	333	1	0.02
158	296	338	1	0.013
158	297	325	1	0.01
158	298	332	1	0.012
158	299	329	1	0.014
158	300	337	1	0
158	301	331	1	0.001
158	302	333	1	0
158	303	332	1	0.001
158	304	334	1	0.001
158	305	335	1	0.026
158	306	336	1	0.03
158	307	333	1	0.005
158	308	331	1	0.002
158	309	337	1	0.002
158	310	338	1	0.005
158	311	335	1	0.001
158	312	336	1	0.009
158	313	334	1	0.001
158	314	339	1	0.002
158	315	336	1	0
158	316	334	1	0.001
158	317	338	1	0.006
158	318	332	1	0.002
158	319	334	1	0.003
158	320	333	1	0
158	321	332	1	0
158	322	336	1	0.005
158	323	329	1	0.012
158	324	337	1	0
158	325	335	1	0.002
158	326	339	1	0.005
158	327	333	1	0.001
158	328	337	1	0.003
158	329	332	1	0.003
158	330	338	1	0.007
158	331	331	1	0.002
158	332	332	1	0.001
158	333	341	1	0.024
158	334	337	1	0
158	335	333	1	0.003
158	336	340	1	0.021
158	337	333	1	0.007
158	338	332	1	0.01
158	339	332	1	0.005
158	340	337	1	0.006
158	341	332	1	0.036
158	342	335	1	0.028
158	343	334	1	0.027
158	344	341	1	0.001
158	345	340	1	0.02
158	346	337	1	0
158	347	342	1	0
158	348	339	1	0.001
158	349	340	1	0.002
158	350	337	1	0
158	351	331	1	0.022
158	352	337	1	0.006
158	353	336	1	0.003
158	354	335	1	0.038
158	355	341	1	0.004
158	356	337	1	0.001
158	357	335	1	0.015
158	358	333	1	0.007
158	359	343	1	0.032
158	360	335	1	0.019
158	361	340	1	0
158	362	329	1	0.049
158	363	333	1	0.014
158	364	339	1	0
158	365	341	1	0.003
158	366	333	1	0.006
158	367	334	1	0
158	368	338	1	0.024
158	369	332	1	0.019
158	370	341	1	0.009
158	371	335	1	0.013
158	372	332	1	0.005
158	373	337	1	0.015
158	374	341	1	0.001
158	375	340	1	0.002
158	376	341	1	0
158	377	341	1	0.004
158	378	334	1	0.003
158	379	333	1	0.002
158	380	335	1	0.004
158	381	335	1	0.001
158	382	335	1	0.016
158	383	330	1	0
158	384	340	1	0.014
158	385	337	1	0.013
158	386	330	1	0.006
158	387	335	1	0.01
158	388	336	1	0.038
158	389	331	1	0.001
158	390	341	1	0.001
158	391	339	1	0.001
158	392	340	1	0.001
158	393	339	1	0.015
158	394	338	1	0.01
158	395	333	1	0.004
158	396	341	1	0.016
158	397	340	1	0.014
158	398	337	1	0.002
158	399	338	1	0.001
158	400	338	1	0.001
158	401	340	1	0.006
158	402	337	1	0.024
158	403	338	1	0.001
158	404	336	1	0
158	405	337	1	0.001
158	406	341	1	0
158	407	341	1	0
158	408	342	1	0.006
158	409	342	1	0.006
158	410	335	1	0.002
158	411	336	1	0.015
158	412	342	1	0.004
158	413	336	1	0.002
158	414	337	1	0.001
158	415	337	1	0.001
158	416	338	1	0.002
158	417	340	1	0.005
158	418	335	1	0.008
158	419	320	1	0
158	420	331	1	0.015
158	421	340	1	0.022
158	422	339	1	0.02
158	423	339	1	0.021
158	424	338	1	0.019
158	425	330	1	0.001
158	426	326	1	0.001
158	427	337	1	0.006
158	428	321	1	0.002
158	429	330	1	0.001
158	430	341	1	0.006
158	431	332	1	0.001
158	432	340	1	0.001
158	433	335	1	0.008
158	434	317	1	0.005
158	435	338	1	0.005
158	436	341	1	0.001
158	437	334	1	0.002
158	438	341	1	0.003
158	439	342	1	0.002
158	440	343	1	0.002
158	441	340	1	0.009
158	442	333	1	0.003
158	443	338	1	0.007
158	444	342	1	0.011
158	445	342	1	0.011
158	446	308	1	0.009
158	447	339	1	0.001
158	448	327	1	0
158	449	328	1	0
158	450	313	1	0
158	451	333	1	0
158	452	338	1	0
158	453	335	1	0.003
158	454	338	1	0.001
158	455	340	1	0.007
158	456	336	1	0.002
158	457	302	1	0.001
158	458	265	1	0
158	459	337	1	0.019
158	460	337	1	0.019
158	461	337	1	0
158	462	337	1	0.004
158	463	337	1	0.009
158	464	317	1	0.001
158	465	339	1	0.008
158	466	325	1	0.002
158	467	338	1	0.011
158	468	307	1	0.002
158	469	294	1	0.015
158	470	331	1	0.004
158	471	327	1	0.011
158	472	333	1	0.005
158	473	335	1	0.004
158	474	333	1	0
158	475	328	1	0
158	476	336	1	0
158	477	330	1	0.005
158	478	327	1	0.001
158	479	330	1	0.001
158	480	334	1	0
158	481	326	1	0.022
158	482	326	1	0
158	483	327	1	0.001
158	484	323	1	0.003
158	485	331	1	0.002
158	486	330	1	0.001
158	487	330	1	0.021
158	488	336	1	0
158	489	332	1	0.005
158	490	329	1	0.003
158	491	329	1	0.002
158	492	332	1	0.002
158	493	333	1	0.003
158	494	333	1	0.002
158	495	330	1	0.004
158	496	334	1	0
158	497	337	1	0.008
158	498	337	1	0.009
158	499	336	1	0.005
158	500	322	1	0
158	501	325	1	0
158	502	330	1	0.016
159	160	336	1	0.151
159	161	331	1	0.107
159	162	324	1	0.02
159	163	335	1	0.032
159	164	327	1	0
159	165	326	1	0.02
159	166	333	1	0.115
159	167	324	1	0.12
159	168	335	1	0.053
159	169	330	1	0.071
159	170	334	1	0.015
159	171	326	1	0.001
159	172	326	1	0.072
159	173	330	1	0.001
159	174	333	1	0.031
159	175	332	1	0.377
159	176	333	1	0.101
159	177	328	1	0.007
159	178	332	1	0.03
159	179	328	1	0.027
159	180	336	1	0.015
159	181	326	1	0.038
159	182	319	1	0.024
159	183	329	1	0.001
159	184	319	1	0.114
159	185	333	1	0.116
159	186	329	1	0.04
159	187	314	1	0.072
159	188	317	1	0.074
159	189	333	1	0.036
159	190	332	1	0.03
159	191	335	1	0.013
159	192	336	1	0.018
159	193	322	1	0.017
159	194	335	1	0.02
159	195	329	1	0
159	196	333	1	0.027
159	197	326	1	0.019
159	198	335	1	0.017
159	199	326	1	0.037
159	200	332	1	0.025
159	201	321	1	0.027
159	202	333	1	0.002
159	203	329	1	0.123
159	204	333	1	0.091
159	205	334	1	0.006
159	206	335	1	0.006
159	207	331	1	0.023
159	208	329	1	0.001
159	209	325	1	0.057
159	210	317	1	0.039
159	211	331	1	0.05
159	212	325	1	0
159	213	327	1	0.001
159	214	328	1	0.032
159	215	334	1	0.092
159	216	322	1	0.061
159	217	329	1	0.071
159	218	334	1	0.044
159	219	334	1	0.023
159	220	334	1	0.067
159	221	331	1	0
159	222	330	1	0
159	223	333	1	0.181
159	224	328	1	0.046
159	225	331	1	0
159	226	331	1	0.01
159	227	332	1	0.026
159	228	332	1	0.036
159	229	336	1	0
159	230	321	1	0.001
159	231	328	1	0.001
159	232	328	1	0.001
159	233	328	1	0.003
159	234	319	1	0.039
159	235	319	1	0
159	236	336	1	0
159	237	335	1	0
159	238	328	1	0.022
159	239	329	1	0
159	240	331	1	0.003
159	241	331	1	0
159	242	330	1	0.049
159	243	331	1	0.044
159	244	315	1	0.034
159	245	322	1	0.001
159	246	333	1	0
159	247	325	1	0
159	248	332	1	0.002
159	249	320	1	0.004
159	250	333	1	0.033
159	251	334	1	0.018
159	252	333	1	0.018
159	253	329	1	0.016
159	254	306	1	0
159	255	313	1	0.016
159	256	328	1	0.006
159	257	333	1	0
159	258	328	1	0.001
159	259	331	1	0.018
159	260	332	1	0.017
159	261	333	1	0.009
159	262	332	1	0.027
159	263	336	1	0.053
159	264	327	1	0.051
159	265	327	1	0.006
159	266	328	1	0
159	267	331	1	0.001
159	268	326	1	0
159	269	328	1	0.021
159	270	330	1	0.009
159	271	331	1	0
159	272	329	1	0.001
159	273	329	1	0.001
159	274	326	1	0.139
159	275	330	1	0.112
159	276	328	1	0.01
159	277	324	1	0.015
159	278	329	1	0.006
159	279	330	1	0.027
159	280	294	1	0.03
159	281	329	1	0.037
159	282	318	1	0.019
159	283	322	1	0.011
159	284	314	1	0.015
159	285	313	1	0.002
159	286	328	1	0.043
159	287	321	1	0
159	288	323	1	0
159	289	327	1	0.023
159	290	324	1	0.005
159	291	329	1	0.002
159	292	328	1	0
159	293	317	1	0
159	294	322	1	0
159	295	327	1	0.007
159	296	332	1	0.005
159	297	320	1	0.006
159	298	326	1	0.005
159	299	323	1	0.011
159	300	330	1	0.011
159	301	324	1	0.008
159	302	327	1	0.012
159	303	326	1	0.035
159	304	328	1	0.007
159	305	329	1	0.024
159	306	330	1	0.025
159	307	327	1	0.014
159	308	323	1	0
159	309	331	1	0.003
159	310	331	1	0.003
159	311	328	1	0.005
159	312	330	1	0.003
159	313	328	1	0.013
159	314	332	1	0.004
159	315	330	1	0.002
159	316	327	1	0
159	317	331	1	0.002
159	318	325	1	0
159	319	326	1	0.007
159	320	326	1	0.009
159	321	325	1	0.001
159	322	330	1	0.01
159	323	324	1	0.012
159	324	330	1	0
159	325	328	1	0.007
159	326	332	1	0.003
159	327	326	1	0
159	328	330	1	0.008
159	329	326	1	0.003
159	330	331	1	0
159	331	324	1	0.001
159	332	325	1	0.001
159	333	334	1	0.003
159	334	330	1	0
159	335	326	1	0.006
159	336	333	1	0.005
159	337	326	1	0.001
159	338	325	1	0.002
159	339	325	1	0.002
159	340	330	1	0.001
159	341	325	1	0.001
159	342	328	1	0
159	343	327	1	0
159	344	334	1	0.001
159	345	333	1	0
159	346	330	1	0
159	347	335	1	0
159	348	332	1	0.004
159	349	333	1	0.017
159	350	330	1	0.006
159	351	324	1	0.007
159	352	331	1	0.04
159	353	330	1	0.046
159	354	329	1	0.017
159	355	334	1	0.007
159	356	331	1	0.013
159	357	328	1	0.003
159	358	326	1	0.002
159	359	336	1	0.013
159	360	328	1	0
159	361	333	1	0.003
159	362	321	1	0
159	363	326	1	0.001
159	364	332	1	0.002
159	365	334	1	0.018
159	366	327	1	0.02
159	367	328	1	0.011
159	368	331	1	0.011
159	369	326	1	0.001
159	370	334	1	0.01
159	371	329	1	0.003
159	372	325	1	0.015
159	373	330	1	0.003
159	374	334	1	0.002
159	375	333	1	0.003
159	376	334	1	0.001
159	377	334	1	0.001
159	378	327	1	0.009
159	379	326	1	0.005
159	380	328	1	0.001
159	381	328	1	0.003
159	382	329	1	0.001
159	383	323	1	0.009
159	384	333	1	0
159	385	330	1	0.017
159	386	324	1	0.003
159	387	328	1	0.019
159	388	329	1	0.003
159	389	324	1	0
159	390	334	1	0.004
159	391	332	1	0.013
159	392	333	1	0.015
159	393	332	1	0.001
159	394	331	1	0.021
159	395	326	1	0.008
159	396	334	1	0.023
159	397	333	1	0.021
159	398	331	1	0
159	399	332	1	0
159	400	332	1	0
159	401	333	1	0.008
159	402	330	1	0.008
159	403	332	1	0.009
159	404	329	1	0.019
159	405	331	1	0.02
159	406	334	1	0.001
159	407	334	1	0.001
159	408	335	1	0
159	409	335	1	0
159	410	330	1	0.058
159	411	330	1	0.001
159	412	335	1	0.007
159	413	329	1	0.001
159	414	330	1	0
159	415	330	1	0
159	416	331	1	0
159	417	333	1	0.001
159	418	328	1	0.01
159	419	313	1	0.008
159	420	326	1	0
159	421	333	1	0.056
159	422	332	1	0.053
159	423	332	1	0.052
159	424	331	1	0.043
159	425	324	1	0
159	426	319	1	0
159	427	330	1	0.011
159	428	314	1	0.001
159	429	323	1	0.003
159	430	334	1	0.005
159	431	326	1	0
159	432	333	1	0
159	433	328	1	0
159	434	310	1	0.008
159	435	331	1	0.005
159	436	334	1	0
159	437	327	1	0.001
159	438	334	1	0.001
159	439	335	1	0.001
159	440	336	1	0.001
159	441	333	1	0.001
159	442	326	1	0.004
159	443	331	1	0.014
159	444	335	1	0.012
159	445	335	1	0.012
159	446	302	1	0.001
159	447	332	1	0.001
159	448	320	1	0
159	449	321	1	0
159	450	306	1	0.001
159	451	327	1	0.009
159	452	331	1	0.006
159	453	329	1	0.004
159	454	331	1	0.001
159	455	333	1	0
159	456	329	1	0.004
159	457	297	1	0.002
159	458	260	1	0.001
159	459	330	1	0.01
159	460	330	1	0.009
159	461	330	1	0
159	462	330	1	0
159	463	330	1	0
159	464	310	1	0
159	465	332	1	0.007
159	466	318	1	0.002
159	467	331	1	0.003
159	468	300	1	0
159	469	287	1	0.001
159	470	324	1	0.001
159	471	321	1	0
159	472	327	1	0.002
159	473	328	1	0.007
159	474	326	1	0.007
159	475	321	1	0.005
159	476	329	1	0.011
159	477	323	1	0.008
159	478	319	1	0.005
159	479	324	1	0.014
159	480	327	1	0.017
159	481	321	1	0.003
159	482	319	1	0
159	483	320	1	0
159	484	316	1	0.001
159	485	324	1	0
159	486	323	1	0.006
159	487	323	1	0.004
159	488	329	1	0.001
159	489	325	1	0.002
159	490	323	1	0.002
159	491	322	1	0
159	492	325	1	0
159	493	326	1	0.001
159	494	326	1	0.001
159	495	324	1	0.005
159	496	327	1	0
159	497	330	1	0.002
159	498	330	1	0.003
159	499	329	1	0.02
159	500	316	1	0.003
159	501	318	1	0.009
159	502	323	1	0.007
160	161	339	1	0.082
160	162	332	1	0.005
160	163	344	1	0.007
160	164	335	1	0.017
160	165	334	1	0.059
160	166	340	1	0.012
160	167	330	1	0.013
160	168	344	1	0.417
160	169	337	1	0.065
160	170	343	1	0.258
160	171	335	1	0.003
160	172	334	1	0.022
160	173	339	1	0.005
160	174	341	1	0.012
160	175	339	1	0
160	176	340	1	0
160	177	336	1	0.01
160	178	340	1	0.007
160	179	337	1	0.089
160	180	344	1	0.196
160	181	334	1	0.011
160	182	327	1	0.036
160	183	338	1	0.08
160	184	327	1	0.024
160	185	341	1	0.023
160	186	337	1	0.026
160	187	322	1	0.038
160	188	326	1	0.038
160	189	342	1	0.001
160	190	341	1	0
160	191	344	1	0.01
160	192	345	1	0.01
160	193	330	1	0.01
160	194	344	1	0.011
160	195	338	1	0.082
160	196	341	1	0.011
160	197	335	1	0.073
160	198	343	1	0.048
160	199	334	1	0.004
160	200	341	1	0.001
160	201	329	1	0
160	202	342	1	0.01
160	203	337	1	0.038
160	204	341	1	0.073
160	205	343	1	0.018
160	206	344	1	0.018
160	207	340	1	0.001
160	208	338	1	0
160	209	333	1	0.029
160	210	324	1	0.024
160	211	339	1	0.006
160	212	334	1	0.01
160	213	336	1	0.018
160	214	337	1	0.012
160	215	342	1	0.02
160	216	330	1	0.049
160	217	337	1	0.051
160	218	343	1	0.005
160	219	343	1	0.006
160	220	343	1	0.002
160	221	339	1	0.111
160	222	338	1	0.005
160	223	341	1	0.037
160	224	337	1	0.004
160	225	340	1	0.023
160	226	339	1	0.034
160	227	341	1	0
160	228	341	1	0.009
160	229	345	1	0.009
160	230	329	1	0.019
160	231	337	1	0.012
160	232	337	1	0.008
160	233	337	1	0.006
160	234	327	1	0.015
160	235	328	1	0.011
160	236	345	1	0.002
160	237	344	1	0.002
160	238	337	1	0.003
160	239	338	1	0.016
160	240	340	1	0.019
160	241	340	1	0.013
160	242	338	1	0.001
160	243	340	1	0.005
160	244	323	1	0.001
160	245	331	1	0.007
160	246	342	1	0.002
160	247	334	1	0.007
160	248	341	1	0.001
160	249	328	1	0.017
160	250	342	1	0
160	251	343	1	0.044
160	252	342	1	0.044
160	253	337	1	0.038
160	254	314	1	0.02
160	255	321	1	0.007
160	256	336	1	0.004
160	257	342	1	0.006
160	258	336	1	0
160	259	339	1	0.007
160	260	340	1	0.029
160	261	341	1	0.001
160	262	340	1	0.001
160	263	345	1	0.007
160	264	335	1	0.018
160	265	336	1	0.001
160	266	336	1	0.002
160	267	340	1	0.001
160	268	334	1	0.05
160	269	337	1	0
160	270	339	1	0.008
160	271	340	1	0.002
160	272	338	1	0
160	273	338	1	0
160	274	334	1	0.004
160	275	338	1	0.046
160	276	337	1	0.006
160	277	333	1	0.005
160	278	338	1	0.009
160	279	338	1	0.001
160	280	300	1	0.003
160	281	337	1	0.043
160	282	327	1	0.001
160	283	330	1	0.002
160	284	322	1	0.009
160	285	321	1	0.027
160	286	336	1	0.047
160	287	329	1	0.009
160	288	331	1	0.009
160	289	335	1	0.001
160	290	332	1	0.013
160	291	338	1	0.042
160	292	337	1	0.023
160	293	326	1	0.041
160	294	331	1	0.037
160	295	335	1	0.005
160	296	340	1	0.001
160	297	327	1	0.001
160	298	334	1	0.001
160	299	331	1	0.004
160	300	338	1	0.005
160	301	332	1	0.012
160	302	334	1	0.014
160	303	334	1	0.024
160	304	335	1	0.019
160	305	336	1	0.004
160	306	337	1	0.001
160	307	334	1	0.016
160	308	331	1	0.003
160	309	339	1	0.003
160	310	340	1	0.024
160	311	337	1	0.002
160	312	338	1	0
160	313	336	1	0.001
160	314	341	1	0.004
160	315	338	1	0.001
160	316	335	1	0
160	317	340	1	0.043
160	318	334	1	0.004
160	319	335	1	0.002
160	320	335	1	0
160	321	334	1	0.003
160	322	338	1	0
160	323	331	1	0.001
160	324	338	1	0
160	325	337	1	0.01
160	326	341	1	0
160	327	334	1	0.001
160	328	339	1	0.001
160	329	334	1	0.001
160	330	340	1	0.005
160	331	333	1	0
160	332	334	1	0
160	333	343	1	0.026
160	334	339	1	0.002
160	335	334	1	0.002
160	336	342	1	0.019
160	337	335	1	0.003
160	338	334	1	0.003
160	339	334	1	0.004
160	340	339	1	0.004
160	341	334	1	0.009
160	342	337	1	0.011
160	343	336	1	0.012
160	344	343	1	0.003
160	345	341	1	0.021
160	346	338	1	0.001
160	347	344	1	0.002
160	348	341	1	0.005
160	349	342	1	0
160	350	339	1	0
160	351	333	1	0.001
160	352	338	1	0.007
160	353	338	1	0.013
160	354	337	1	0.004
160	355	343	1	0.001
160	356	339	1	0.008
160	357	337	1	0.006
160	358	334	1	0.005
160	359	344	1	0
160	360	337	1	0.002
160	361	342	1	0
160	362	329	1	0.025
160	363	335	1	0.014
160	364	341	1	0.002
160	365	343	1	0
160	366	335	1	0.001
160	367	336	1	0.004
160	368	339	1	0.001
160	369	334	1	0.001
160	370	342	1	0.004
160	371	337	1	0
160	372	333	1	0.008
160	373	339	1	0.01
160	374	343	1	0.001
160	375	342	1	0.002
160	376	343	1	0.001
160	377	343	1	0.002
160	378	336	1	0
160	379	334	1	0
160	380	336	1	0
160	381	336	1	0.019
160	382	337	1	0.005
160	383	331	1	0.006
160	384	342	1	0.038
160	385	338	1	0.01
160	386	331	1	0.002
160	387	336	1	0.007
160	388	337	1	0.006
160	389	332	1	0.001
160	390	343	1	0.012
160	391	341	1	0
160	392	342	1	0.006
160	393	341	1	0.001
160	394	340	1	0.008
160	395	335	1	0.02
160	396	343	1	0.01
160	397	342	1	0.009
160	398	338	1	0.005
160	399	339	1	0.001
160	400	340	1	0
160	401	342	1	0.015
160	402	339	1	0.006
160	403	340	1	0.012
160	404	338	1	0.006
160	405	339	1	0.032
160	406	343	1	0.001
160	407	343	1	0.001
160	408	344	1	0.001
160	409	344	1	0.001
160	410	337	1	0.021
160	411	338	1	0.009
160	412	344	1	0.002
160	413	338	1	0.006
160	414	339	1	0.004
160	415	339	1	0.002
160	416	340	1	0.003
160	417	342	1	0
160	418	337	1	0.007
160	419	321	1	0
160	420	333	1	0.022
160	421	342	1	0
160	422	341	1	0
160	423	341	1	0
160	424	340	1	0
160	425	332	1	0.007
160	426	328	1	0
160	427	339	1	0
160	428	323	1	0.002
160	429	332	1	0.011
160	430	343	1	0.007
160	431	334	1	0.006
160	432	342	1	0.004
160	433	336	1	0.006
160	434	319	1	0
160	435	339	1	0.001
160	436	343	1	0.006
160	437	336	1	0.003
160	438	343	1	0.011
160	439	344	1	0.002
160	440	345	1	0.002
160	441	342	1	0.001
160	442	335	1	0.005
160	443	340	1	0.007
160	444	344	1	0.002
160	445	344	1	0.002
160	446	310	1	0
160	447	340	1	0.005
160	448	328	1	0
160	449	329	1	0
160	450	314	1	0.001
160	451	334	1	0.011
160	452	339	1	0.017
160	453	336	1	0.001
160	454	340	1	0.003
160	455	342	1	0
160	456	338	1	0.014
160	457	304	1	0.004
160	458	267	1	0.011
160	459	339	1	0.005
160	460	339	1	0.006
160	461	339	1	0
160	462	338	1	0.008
160	463	338	1	0.008
160	464	319	1	0
160	465	341	1	0.004
160	466	327	1	0
160	467	340	1	0.013
160	468	309	1	0.006
160	469	296	1	0.006
160	470	332	1	0.001
160	471	329	1	0.018
160	472	335	1	0.006
160	473	337	1	0.001
160	474	335	1	0
160	475	329	1	0
160	476	337	1	0
160	477	332	1	0.014
160	478	328	1	0.011
160	479	332	1	0.006
160	480	336	1	0.006
160	481	327	1	0.002
160	482	328	1	0
160	483	329	1	0.002
160	484	324	1	0
160	485	333	1	0
160	486	332	1	0.015
160	487	332	1	0
160	488	338	1	0.001
160	489	334	1	0.001
160	490	331	1	0.001
160	491	331	1	0.001
160	492	334	1	0.001
160	493	334	1	0.001
160	494	335	1	0
160	495	332	1	0.001
160	496	336	1	0.001
160	497	339	1	0
160	498	339	1	0
160	499	338	1	0.007
160	500	324	1	0.005
160	501	326	1	0.001
160	502	332	1	0
161	162	329	1	0.021
161	163	340	1	0.033
161	164	332	1	0.002
161	165	332	1	0.002
161	166	338	1	0.237
161	167	327	1	0.226
161	168	340	1	0.034
161	169	336	1	0.463
161	170	339	1	0.045
161	171	330	1	0.039
161	172	329	1	0.296
161	173	334	1	0.049
161	174	337	1	0.139
161	175	336	1	0.055
161	176	335	1	0.226
161	177	331	1	0.004
161	178	335	1	0.021
161	179	332	1	0.493
161	180	340	1	0.021
161	181	330	1	0.118
161	182	325	1	0.209
161	183	334	1	0.343
161	184	325	1	0.17
161	185	337	1	0.152
161	186	333	1	0.036
161	187	321	1	0.056
161	188	322	1	0.054
161	189	337	1	0.001
161	190	336	1	0.001
161	191	339	1	0.013
161	192	340	1	0.011
161	193	327	1	0.006
161	194	339	1	0.012
161	195	334	1	0.041
161	196	336	1	0.016
161	197	331	1	0.009
161	198	338	1	0.048
161	199	329	1	0.004
161	200	336	1	0.06
161	201	326	1	0.051
161	202	338	1	0.003
161	203	333	1	0.027
161	204	336	1	0
161	205	338	1	0.002
161	206	339	1	0.002
161	207	336	1	0.005
161	208	333	1	0.001
161	209	329	1	0.025
161	210	321	1	0.004
161	211	334	1	0.064
161	212	331	1	0.109
161	213	333	1	0.077
161	214	333	1	0
161	215	337	1	0.109
161	216	326	1	0.003
161	217	333	1	0.007
161	218	338	1	0.04
161	219	339	1	0.039
161	220	339	1	0.052
161	221	335	1	0.08
161	222	334	1	0.002
161	223	336	1	0.047
161	224	333	1	0.033
161	225	335	1	0.001
161	226	334	1	0.109
161	227	337	1	0.04
161	228	336	1	0.007
161	229	340	1	0.005
161	230	325	1	0.052
161	231	333	1	0.009
161	232	332	1	0.052
161	233	333	1	0.06
161	234	323	1	0.032
161	235	323	1	0.004
161	236	340	1	0
161	237	339	1	0
161	238	332	1	0.006
161	239	333	1	0.135
161	240	335	1	0.009
161	241	335	1	0.025
161	242	334	1	0.009
161	243	335	1	0.01
161	244	319	1	0.007
161	245	326	1	0.071
161	246	337	1	0.054
161	247	329	1	0.014
161	248	336	1	0.072
161	249	323	1	0.092
161	250	337	1	0.017
161	251	338	1	0.052
161	252	337	1	0.051
161	253	333	1	0.046
161	254	310	1	0.005
161	255	318	1	0.026
[truncated: 58,217 more rows]

## Sheet: Angus_Part1
Marker 1	Marker 2	Sample Size	Degrees of Freedom	r2
1	2	121	1	0.012
1	3	118	1	0.013
1	4	114	1	0.001
1	5	115	1	0.004
1	6	112	1	0.011
1	7	120	1	0.004
1	8	118	1	0.006
1	9	115	1	0.007
1	10	112	1	0.019
1	11	117	1	0.044
1	12	120	1	0.001
1	13	121	1	0
1	14	119	1	0.008
1	15	98	1	0.009
1	16	117	1	0.009
1	17	118	1	0
1	18	114	1	0.005
1	19	118	1	0
1	20	119	1	0.001
1	21	119	1	0.087
1	22	119	1	0.09
1	23	118	1	0.002
1	24	117	1	0.008
1	25	116	1	0.026
1	26	118	1	0.034
1	27	112	1	0.003
1	28	98	1	0.187
1	29	115	1	0.017
1	30	118	1	0.012
1	31	118	1	0.015
1	32	120	1	0.001
1	33	120	1	0.002
1	34	120	1	0.003
1	35	111	1	0
1	36	119	1	0.001
1	37	117	1	0.012
1	38	116	1	0.007
1	39	118	1	0.008
1	40	115	1	0.009
1	41	116	1	0.015
1	42	114	1	0.013
1	43	118	1	0.01
1	44	115	1	0.011
1	45	111	1	0.027
1	46	115	1	0.012
1	47	113	1	0.025
1	48	121	1	0.012
1	49	119	1	0.019
1	50	119	1	0.016
1	51	121	1	0.013
1	52	121	1	0.013
1	53	114	1	0.017
1	54	119	1	0
1	55	114	1	0.004
1	56	114	1	0.005
1	57	117	1	0.008
1	58	118	1	0
1	59	115	1	0.022
1	60	116	1	0.048
1	61	108	1	0.018
1	62	114	1	0.02
1	63	111	1	0.023
1	64	120	1	0.018
1	65	118	1	0.025
1	66	117	1	0
1	67	112	1	0
1	68	114	1	0.012
1	69	115	1	0.033
1	70	120	1	0.014
1	71	120	1	0.014
1	72	117	1	0.005
1	73	115	1	0.001
1	74	115	1	0.088
1	75	121	1	0.015
1	76	120	1	0
1	77	121	1	0.042
1	78	121	1	0.007
1	79	116	1	0.001
1	80	117	1	0.021
1	81	120	1	0.006
1	82	120	1	0.012
1	83	120	1	0.017
1	84	116	1	0.003
1	85	120	1	0.028
1	86	113	1	0.022
1	87	121	1	0.014
1	88	120	1	0.001
1	89	120	1	0.001
1	90	118	1	0
1	91	121	1	0.001
1	92	116	1	0.009
1	93	113	1	0.006
1	94	113	1	0.002
1	95	119	1	0.003
1	96	112	1	0.031
1	97	121	1	0.056
1	98	121	1	0.001
1	99	120	1	0.056
1	100	120	1	0.003
1	101	118	1	0.004
1	102	119	1	0.002
1	103	116	1	0.018
1	104	118	1	0
1	105	118	1	0.008
1	106	117	1	0.061
1	107	121	1	0.042
1	108	116	1	0
1	109	114	1	0.04
1	110	115	1	0.008
1	111	117	1	0.003
1	112	106	1	0
1	113	116	1	0.003
1	114	120	1	0.003
1	115	116	1	0.002
1	116	119	1	0
1	117	120	1	0.119
1	118	120	1	0.012
1	119	121	1	0.011
1	120	117	1	0.106
1	121	119	1	0.019
1	122	108	1	0.012
1	123	114	1	0.175
1	124	121	1	0.1
1	125	112	1	0.019
1	126	114	1	0.025
1	127	120	1	0.089
1	128	120	1	0.003
1	129	111	1	0.014
1	130	119	1	0.023
1	131	112	1	0.004
1	132	115	1	0.003
1	133	112	1	0.004
1	134	115	1	0.007
1	135	121	1	0.001
1	136	121	1	0.006
1	137	113	1	0.009
1	138	111	1	0.001
1	139	120	1	0.026
1	140	115	1	0.008
1	141	118	1	0.001
1	142	121	1	0.02
1	143	121	1	0.02
1	144	115	1	0.004
1	145	119	1	0
1	146	119	1	0.001
1	147	105	1	0.03
1	148	117	1	0.002
1	149	118	1	0
1	150	113	1	0
1	151	113	1	0.004
1	152	119	1	0.002
1	153	120	1	0.046
1	154	120	1	0.046
1	155	119	1	0.042
1	156	113	1	0.006
1	157	118	1	0.027
1	158	118	1	0.002
1	159	120	1	0
1	160	119	1	0.001
1	161	121	1	0
1	162	119	1	0
1	163	118	1	0.034
1	164	118	1	0
1	165	118	1	0
1	166	118	1	0.022
1	167	118	1	0.023
1	168	119	1	0.011
1	169	120	1	0.034
1	170	121	1	0.023
1	171	121	1	0.001
1	172	117	1	0.021
1	173	118	1	0
1	174	116	1	0.013
1	175	117	1	0.008
1	176	120	1	0.028
1	177	114	1	0
1	178	118	1	0.026
1	179	116	1	0.001
1	180	118	1	0.007
1	181	116	1	0.006
1	182	120	1	0.008
1	183	117	1	0.018
1	184	121	1	0.012
1	185	119	1	0.006
1	186	118	1	0
1	187	121	1	0.007
1	188	119	1	0.001
1	189	120	1	0.002
1	190	117	1	0
1	191	118	1	0.003
1	192	120	1	0
1	193	121	1	0
1	194	120	1	0.011
1	195	119	1	0.01
1	196	121	1	0.012
1	197	121	1	0.01
1	198	118	1	0.043
1	199	115	1	0.03
1	200	114	1	0.01
1	201	116	1	0.01
1	202	120	1	0.001
1	203	121	1	0.001
1	204	121	1	0.001
1	205	121	1	0.006
1	206	112	1	0.008
1	207	119	1	0.02
1	208	118	1	0.019
1	209	116	1	0
1	210	118	1	0.028
1	211	110	1	0.001
1	212	117	1	0.007
1	213	116	1	0.003
1	214	117	1	0.003
1	215	114	1	0.054
1	216	111	1	0.004
1	217	119	1	0.04
1	218	119	1	0.009
1	219	119	1	0.068
1	220	118	1	0.001
1	221	114	1	0.001
1	222	121	1	0.025
1	223	115	1	0
1	224	117	1	0.001
1	225	117	1	0.008
1	226	116	1	0.013
1	227	113	1	0.001
1	228	118	1	0.003
1	229	119	1	0.001
1	230	119	1	0
1	231	115	1	0.049
1	232	113	1	0.052
1	233	115	1	0.103
1	234	108	1	0.038
1	235	119	1	0.001
1	236	119	1	0.004
1	237	120	1	0.012
1	238	118	1	0.01
1	239	111	1	0
1	240	111	1	0.023
1	241	121	1	0.013
1	242	121	1	0.006
1	243	116	1	0.003
1	244	120	1	0.004
1	245	110	1	0.006
1	246	120	1	0.05
1	247	119	1	0.001
1	248	117	1	0.001
1	249	120	1	0.001
1	250	115	1	0.006
1	251	117	1	0.011
1	252	119	1	0.016
1	253	115	1	0.003
1	254	120	1	0.002
1	255	117	1	0.001
1	256	108	1	0
1	257	118	1	0.045
1	258	119	1	0.001
1	259	118	1	0
1	260	118	1	0.003
1	261	116	1	0.002
1	262	121	1	0.004
1	263	112	1	0.003
1	264	118	1	0.002
1	265	117	1	0.004
1	266	119	1	0.008
1	267	117	1	0
1	268	116	1	0
1	269	117	1	0.006
1	270	120	1	0.056
1	271	117	1	0.009
1	272	119	1	0.001
1	273	117	1	0.017
1	274	111	1	0
1	275	120	1	0
1	276	112	1	0.011
1	277	115	1	0.001
1	278	120	1	0.001
1	279	117	1	0.009
1	280	121	1	0.01
1	281	119	1	0.01
1	282	115	1	0.025
1	283	118	1	0.002
1	284	119	1	0.006
1	285	112	1	0
1	286	115	1	0.015
1	287	116	1	0.003
1	288	115	1	0.02
1	289	110	1	0.001
1	290	114	1	0.006
1	291	117	1	0
1	292	119	1	0.075
1	293	111	1	0.007
1	294	117	1	0
1	295	120	1	0
1	296	112	1	0.006
1	297	112	1	0
1	298	116	1	0.012
1	299	118	1	0.017
1	300	118	1	0.012
1	301	119	1	0.037
1	302	119	1	0.006
1	303	120	1	0.018
1	304	118	1	0.009
1	305	112	1	0.022
1	306	117	1	0.026
1	307	121	1	0.013
1	308	115	1	0.01
1	309	119	1	0.075
1	310	119	1	0.001
1	311	121	1	0.001
1	312	121	1	0.001
1	313	120	1	0.001
1	314	118	1	0
1	315	119	1	0
1	316	117	1	0.023
1	317	117	1	0
1	318	120	1	0.022
1	319	112	1	0.001
1	320	114	1	0
1	321	117	1	0
1	322	114	1	0.032
1	323	118	1	0.003
1	324	119	1	0.061
1	325	110	1	0
1	326	119	1	0
1	327	120	1	0.005
1	328	120	1	0.003
1	329	121	1	0.003
1	330	117	1	0.006
1	331	116	1	0.015
1	332	121	1	0
1	333	121	1	0.007
1	334	121	1	0.007
1	335	119	1	0
1	336	114	1	0.004
1	337	121	1	0
1	338	119	1	0.001
1	339	118	1	0
1	340	115	1	0.016
1	341	120	1	0.003
1	342	117	1	0.038
1	343	117	1	0.002
1	344	111	1	0.013
1	345	114	1	0.012
1	346	116	1	0.004
1	347	116	1	0.041
1	348	118	1	0.043
1	349	114	1	0.091
1	350	116	1	0.045
1	351	118	1	0.006
1	352	120	1	0.007
1	353	119	1	0.006
1	354	116	1	0.081
1	355	115	1	0.03
1	356	117	1	0.003
1	357	120	1	0
1	358	121	1	0.018
1	359	121	1	0
1	360	119	1	0.008
1	361	119	1	0.007
1	362	116	1	0.015
1	363	116	1	0.028
1	364	115	1	0.002
1	365	116	1	0.026
1	366	117	1	0.017
1	367	118	1	0.005
1	368	119	1	0
1	369	118	1	0.006
1	370	116	1	0
1	371	119	1	0
1	372	121	1	0.004
1	373	117	1	0.018
1	374	119	1	0.001
1	375	121	1	0.001
1	376	113	1	0.002
1	377	118	1	0.002
1	378	118	1	0.019
1	379	112	1	0.009
1	380	119	1	0.001
1	381	116	1	0.006
1	382	121	1	0.01
1	383	121	1	0.001
1	384	121	1	0.001
1	385	121	1	0.007
1	386	118	1	0.005
1	387	120	1	0
1	388	119	1	0
1	389	120	1	0.003
1	390	106	1	0.019
1	391	110	1	0.002
1	392	120	1	0.012
1	393	118	1	0
1	394	120	1	0.028
1	395	120	1	0.03
1	396	114	1	0.006
1	397	120	1	0.011
1	398	120	1	0.001
1	399	121	1	0.028
1	400	120	1	0
1	401	121	1	0.001
1	402	121	1	0
1	403	120	1	0.001
1	404	120	1	0
1	405	113	1	0.025
1	406	113	1	0.003
1	407	120	1	0
1	408	109	1	0.031
1	409	113	1	0.058
1	410	115	1	0.017
1	411	119	1	0.001
1	412	116	1	0.01
1	413	118	1	0.027
1	414	120	1	0.041
1	415	114	1	0.04
1	416	121	1	0.01
1	417	121	1	0.015
1	418	112	1	0.001
1	419	115	1	0
1	420	119	1	0.001
1	421	119	1	0.013
1	422	120	1	0.007
1	423	119	1	0.001
1	424	119	1	0.022
1	425	120	1	0.008
1	426	117	1	0.015
1	427	111	1	0.011
1	428	113	1	0.022
1	429	116	1	0.019
1	430	115	1	0.015
1	431	114	1	0.05
1	432	121	1	0.054
1	433	111	1	0.004
1	434	121	1	0.007
1	435	119	1	0.002
1	436	118	1	0.022
1	437	118	1	0.001
1	438	119	1	0.011
1	439	116	1	0
1	440	120	1	0.002
1	441	118	1	0
1	442	121	1	0
1	443	118	1	0.004
1	444	120	1	0
1	445	121	1	0
1	446	121	1	0.002
1	447	114	1	0.002
1	448	118	1	0
1	449	121	1	0.009
1	450	119	1	0.007
1	451	120	1	0.002
1	452	116	1	0
1	453	118	1	0
1	454	114	1	0.001
1	455	116	1	0
1	456	115	1	0.001
1	457	115	1	0
1	458	119	1	0
1	459	118	1	0.001
1	460	115	1	0
1	461	109	1	0
1	462	118	1	0.005
1	463	117	1	0.019
1	464	119	1	0.007
1	465	118	1	0.006
1	466	118	1	0.009
1	467	115	1	0.015
1	468	118	1	0.002
1	469	119	1	0.001
1	470	121	1	0.012
1	471	121	1	0.027
1	472	118	1	0.015
1	473	121	1	0.024
1	474	118	1	0.013
1	475	114	1	0
1	476	117	1	0.005
1	477	114	1	0
1	478	116	1	0.005
1	479	115	1	0
1	480	118	1	0.052
1	481	115	1	0.017
1	482	111	1	0.001
1	483	121	1	0.018
1	484	117	1	0.084
1	485	118	1	0.022
1	486	115	1	0.023
1	487	120	1	0.032
1	488	114	1	0.073
1	489	116	1	0.005
1	490	119	1	0.014
1	491	116	1	0.003
1	492	119	1	0.001
1	493	121	1	0
1	494	115	1	0.002
1	495	78	1	0.001
1	496	120	1	0.003
1	497	110	1	0
1	498	117	1	0
1	499	121	1	0.003
1	500	116	1	0.009
1	501	117	1	0.011
1	502	120	1	0.012
1	503	120	1	0.003
1	504	115	1	0.001
1	505	117	1	0.002
1	506	120	1	0.007
1	507	121	1	0.009
1	508	120	1	0.002
1	509	118	1	0.002
2	3	121	1	0
2	4	114	1	0.229
2	5	118	1	0.013
2	6	115	1	0.013
2	7	123	1	0.001
2	8	121	1	0.008
2	9	118	1	0.026
2	10	115	1	0.011
2	11	119	1	0
2	12	122	1	0.005
2	13	124	1	0.008
2	14	121	1	0.006
2	15	99	1	0.003
2	16	120	1	0.015
2	17	121	1	0.067
2	18	117	1	0.094
2	19	121	1	0.003
2	20	122	1	0
2	21	122	1	0.024
2	22	122	1	0.009
2	23	121	1	0.013
2	24	120	1	0.082
2	25	119	1	0.088
2	26	121	1	0.122
2	27	115	1	0.004
2	28	99	1	0.002
2	29	118	1	0.009
2	30	120	1	0.021
2	31	121	1	0.006
2	32	123	1	0.159
2	33	123	1	0.017
2	34	123	1	0.007
2	35	113	1	0
2	36	122	1	0.033
2	37	120	1	0.003
2	38	119	1	0.03
2	39	121	1	0.027
2	40	118	1	0.105
2	41	119	1	0
2	42	117	1	0
2	43	121	1	0.023
2	44	118	1	0.04
2	45	114	1	0.033
2	46	118	1	0.037
2	47	116	1	0
2	48	124	1	0.014
2	49	122	1	0.006
2	50	122	1	0.001
2	51	124	1	0.002
2	52	124	1	0.002
2	53	117	1	0.042
2	54	122	1	0.011
2	55	117	1	0.062
2	56	117	1	0.048
2	57	120	1	0.024
2	58	121	1	0.037
2	59	118	1	0.044
2	60	119	1	0.034
2	61	111	1	0.011
2	62	117	1	0.008
2	63	114	1	0.017
2	64	123	1	0
2	65	121	1	0.001
2	66	120	1	0.001
2	67	115	1	0.003
2	68	117	1	0
2	69	118	1	0.001
2	70	123	1	0
2	71	123	1	0.001
2	72	120	1	0.001
2	73	117	1	0
2	74	118	1	0.007
2	75	124	1	0.011
2	76	123	1	0.109
2	77	124	1	0.019
2	78	124	1	0
2	79	119	1	0.004
2	80	119	1	0.003
2	81	123	1	0.008
2	82	123	1	0.003
2	83	123	1	0.02
2	84	119	1	0.016
2	85	123	1	0
2	86	116	1	0.001
2	87	124	1	0.002
2	88	123	1	0.013
2	89	123	1	0.013
2	90	121	1	0.01
2	91	124	1	0.014
2	92	119	1	0.003
2	93	116	1	0.008
2	94	116	1	0.036
2	95	122	1	0.008
2	96	115	1	0.012
2	97	124	1	0.01
2	98	124	1	0.005
2	99	123	1	0.01
2	100	123	1	0.018
2	101	121	1	0.016
2	102	121	1	0.017
2	103	119	1	0.004
2	104	121	1	0
2	105	121	1	0
2	106	120	1	0
2	107	124	1	0.001
2	108	119	1	0
2	109	117	1	0.037
2	110	118	1	0.011
2	111	120	1	0.014
2	112	109	1	0
2	113	119	1	0.029
2	114	123	1	0.057
2	115	119	1	0.003
2	116	122	1	0.019
2	117	123	1	0.011
2	118	122	1	0.011
2	119	124	1	0.006
2	120	120	1	0.001
2	121	122	1	0.011
2	122	110	1	0.042
2	123	117	1	0
2	124	124	1	0.014
2	125	115	1	0.023
2	126	117	1	0.005
2	127	122	1	0.025
2	128	123	1	0.09
2	129	114	1	0.111
2	130	122	1	0.01
2	131	115	1	0.015
2	132	117	1	0
2	133	115	1	0
2	134	118	1	0.004
2	135	124	1	0.055
2	136	124	1	0.002
2	137	115	1	0.001
2	138	114	1	0.033
2	139	123	1	0.008
2	140	118	1	0.013
2	141	120	1	0.018
2	142	124	1	0.014
2	143	124	1	0.014
2	144	118	1	0.008
2	145	122	1	0.003
2	146	122	1	0.005
2	147	108	1	0.007
2	148	120	1	0.003
2	149	121	1	0.003
2	150	116	1	0.005
2	151	116	1	0.008
2	152	120	1	0.01
2	153	123	1	0.022
2	154	123	1	0.022
2	155	122	1	0.029
2	156	116	1	0.007
2	157	121	1	0.001
2	158	121	1	0.006
2	159	123	1	0.009
2	160	122	1	0.004
2	161	124	1	0.009
2	162	122	1	0.002
2	163	121	1	0.001
2	164	121	1	0
2	165	121	1	0.009
2	166	120	1	0.004
2	167	121	1	0.001
2	168	122	1	0.004
2	169	123	1	0
2	170	124	1	0.012
2	171	124	1	0.009
2	172	120	1	0
2	173	121	1	0
2	174	119	1	0.001
2	175	120	1	0.001
2	176	123	1	0.009
2	177	117	1	0.001
2	178	121	1	0.022
2	179	119	1	0.006
2	180	121	1	0.003
2	181	119	1	0
2	182	123	1	0.005
2	183	120	1	0.042
2	184	123	1	0.004
2	185	122	1	0
2	186	121	1	0.009
2	187	124	1	0.119
2	188	122	1	0.002
2	189	123	1	0.013
2	190	119	1	0
2	191	121	1	0.002
2	192	122	1	0.016
2	193	124	1	0.009
2	194	123	1	0.001
2	195	122	1	0.003
2	196	124	1	0.002
2	197	124	1	0.001
2	198	121	1	0.015
2	199	118	1	0.009
2	200	117	1	0.007
2	201	119	1	0.005
2	202	123	1	0.003
2	203	124	1	0.002
2	204	124	1	0.002
2	205	124	1	0.001
2	206	115	1	0.003
2	207	121	1	0.01
2	208	121	1	0.006
2	209	118	1	0.014
2	210	121	1	0.002
2	211	113	1	0.001
2	212	119	1	0.001
2	213	117	1	0.009
2	214	119	1	0.024
2	215	117	1	0.005
2	216	114	1	0.004
2	217	122	1	0.014
2	218	122	1	0.017
2	219	122	1	0.002
2	220	121	1	0.045
2	221	117	1	0.002
2	222	124	1	0.002
2	223	117	1	0
2	224	120	1	0.002
2	225	120	1	0.002
2	226	119	1	0
2	227	114	1	0.003
2	228	121	1	0.043
2	229	122	1	0
2	230	120	1	0.009
2	231	118	1	0
2	232	116	1	0.001
2	233	116	1	0.03
2	234	111	1	0.008
2	235	122	1	0.003
2	236	122	1	0.005
2	237	123	1	0.006
2	238	121	1	0.006
2	239	113	1	0
2	240	114	1	0.001
2	241	124	1	0.083
2	242	124	1	0.01
2	243	119	1	0.003
2	244	123	1	0.001
2	245	113	1	0.006
2	246	123	1	0.003
2	247	122	1	0.018
2	248	119	1	0.016
2	249	123	1	0.045
2	250	118	1	0.007
2	251	120	1	0.001
2	252	122	1	0.007
2	253	117	1	0.001
2	254	122	1	0.001
2	255	120	1	0
2	256	111	1	0.01
2	257	121	1	0.005
2	258	122	1	0.017
2	259	121	1	0
2	260	121	1	0.001
2	261	119	1	0.012
2	262	124	1	0.002
2	263	115	1	0.013
2	264	121	1	0.013
2	265	120	1	0.055
2	266	121	1	0.001
2	267	119	1	0.037
2	268	119	1	0.032
2	269	120	1	0.013
2	270	122	1	0.011
2	271	120	1	0.014
2	272	121	1	0.004
2	273	118	1	0
2	274	114	1	0.001
2	275	122	1	0.016
2	276	115	1	0.011
2	277	116	1	0.007
2	278	123	1	0.009
2	279	120	1	0.008
2	280	124	1	0
2	281	122	1	0.003
2	282	118	1	0.002
2	283	121	1	0.003
2	284	122	1	0.003
2	285	115	1	0.002
2	286	118	1	0.033
2	287	119	1	0.043
2	288	118	1	0.018
2	289	113	1	0.001
2	290	116	1	0.009
2	291	120	1	0.018
2	292	122	1	0.003
2	293	114	1	0.003
2	294	120	1	0.011
2	295	123	1	0.006
2	296	115	1	0.001
2	297	115	1	0.003
2	298	119	1	0
2	299	121	1	0.025
2	300	121	1	0.003
2	301	122	1	0
2	302	122	1	0.004
2	303	123	1	0.02
2	304	121	1	0
2	305	115	1	0.001
2	306	120	1	0.002
2	307	124	1	0.007
2	308	118	1	0.017
2	309	122	1	0.014
2	310	122	1	0.114
2	311	124	1	0.098
2	312	124	1	0.098
2	313	123	1	0.074
2	314	121	1	0
2	315	122	1	0
2	316	120	1	0.001
2	317	120	1	0.018
2	318	123	1	0.015
2	319	115	1	0.015
2	320	116	1	0.004
2	321	119	1	0.006
2	322	116	1	0.004
2	323	121	1	0.007
2	324	122	1	0.002
2	325	113	1	0.003
2	326	122	1	0.009
2	327	123	1	0.003
2	328	123	1	0.003
2	329	124	1	0.003
2	330	120	1	0.063
2	331	119	1	0.01
2	332	124	1	0
2	333	124	1	0.016
2	334	124	1	0.016
2	335	122	1	0.021
2	336	117	1	0.007
2	337	124	1	0
2	338	122	1	0.001
2	339	121	1	0.008
2	340	118	1	0.028
2	341	123	1	0.001
2	342	120	1	0
2	343	120	1	0.007
2	344	113	1	0.003
2	345	116	1	0.001
2	346	118	1	0.003
2	347	119	1	0.009
2	348	121	1	0.004
2	349	117	1	0.002
2	350	119	1	0.005
2	351	121	1	0.013
2	352	123	1	0.008
2	353	122	1	0.011
2	354	119	1	0
2	355	118	1	0.001
2	356	119	1	0.002
2	357	123	1	0.001
2	358	124	1	0.005
2	359	124	1	0.026
2	360	122	1	0
2	361	122	1	0
2	362	119	1	0
2	363	119	1	0.004
2	364	118	1	0.017
2	365	118	1	0.003
2	366	120	1	0.001
2	367	121	1	0
2	368	122	1	0.003
2	369	121	1	0
2	370	119	1	0.033
2	371	122	1	0.026
2	372	124	1	0.002
2	373	120	1	0
2	374	122	1	0.001
2	375	124	1	0
2	376	116	1	0
2	377	121	1	0.004
2	378	121	1	0.004
2	379	114	1	0.002
2	380	122	1	0.017
2	381	117	1	0.016
2	382	124	1	0.004
2	383	124	1	0.002
2	384	124	1	0.002
2	385	124	1	0.009
2	386	121	1	0.001
2	387	123	1	0.014
2	388	122	1	0.014
2	389	123	1	0.001
2	390	109	1	0
2	391	112	1	0.002
2	392	122	1	0.003
2	393	121	1	0.028
2	394	123	1	0.001
2	395	123	1	0.02
2	396	117	1	0.005
2	397	123	1	0.023
2	398	123	1	0.001
2	399	124	1	0.009
2	400	123	1	0.002
2	401	124	1	0.009
2	402	124	1	0.008
2	403	123	1	0.01
2	404	123	1	0.011
2	405	116	1	0.003
2	406	115	1	0.005
2	407	123	1	0.012
2	408	112	1	0.039
2	409	116	1	0.004
2	410	117	1	0.015
2	411	122	1	0.018
2	412	119	1	0.001
2	413	121	1	0.019
2	414	122	1	0.003
2	415	117	1	0.001
2	416	124	1	0
2	417	124	1	0.002
2	418	115	1	0.001
2	419	118	1	0.004
2	420	122	1	0
2	421	122	1	0
2	422	123	1	0.014
2	423	122	1	0.02
2	424	122	1	0.011
2	425	123	1	0.002
2	426	120	1	0.009
2	427	113	1	0.072
2	428	116	1	0.035
2	429	119	1	0.016
2	430	118	1	0.021
2	431	117	1	0
2	432	124	1	0.005
2	433	114	1	0
2	434	124	1	0
2	435	122	1	0.019
2	436	121	1	0.017
2	437	121	1	0.006
2	438	122	1	0
2	439	119	1	0.002
2	440	123	1	0.003
2	441	121	1	0
2	442	124	1	0.009
2	443	121	1	0.037
2	444	123	1	0
2	445	124	1	0.002
2	446	124	1	0.006
2	447	117	1	0
2	448	121	1	0.068
2	449	124	1	0.089
2	450	122	1	0.055
2	451	123	1	0.056
2	452	119	1	0.006
2	453	121	1	0.025
2	454	117	1	0.008
2	455	119	1	0.013
2	456	118	1	0.01
2	457	118	1	0.015
2	458	122	1	0.043
2	459	121	1	0.001
2	460	118	1	0.004
2	461	112	1	0.002
2	462	120	1	0.024
2	463	120	1	0.002
2	464	122	1	0
2	465	121	1	0.012
2	466	121	1	0.023
2	467	118	1	0.029
2	468	121	1	0.026
2	469	122	1	0.027
2	470	124	1	0.022
2	471	124	1	0.022
2	472	121	1	0.034
2	473	124	1	0.024
2	474	121	1	0.032
2	475	117	1	0.004
2	476	120	1	0
2	477	117	1	0.003
2	478	119	1	0.036
2	479	117	1	0.036
2	480	121	1	0.017
2	481	118	1	0.031
2	482	113	1	0.005
2	483	124	1	0
2	484	120	1	0.01
2	485	121	1	0.005
2	486	118	1	0.001
2	487	123	1	0.014
2	488	117	1	0
2	489	119	1	0.001
2	490	122	1	0.018
2	491	119	1	0.008
2	492	122	1	0.01
2	493	124	1	0.01
2	494	118	1	0.015
2	495	80	1	0.029
2	496	123	1	0.003
2	497	112	1	0
2	498	120	1	0.004
2	499	124	1	0.026
2	500	119	1	0.002
2	501	120	1	0.004
2	502	122	1	0.005
2	503	123	1	0.003
2	504	118	1	0.003
2	505	120	1	0.016
2	506	123	1	0.001
2	507	124	1	0.003
2	508	123	1	0
2	509	121	1	0
3	4	111	1	0.066
3	5	116	1	0.024
3	6	113	1	0
3	7	120	1	0.059
3	8	118	1	0.012
3	9	115	1	0.03
3	10	112	1	0.014
3	11	116	1	0.024
3	12	119	1	0.001
3	13	121	1	0.051
3	14	118	1	0.002
3	15	98	1	0.007
3	16	117	1	0.005
3	17	118	1	0.009
3	18	114	1	0.033
3	19	118	1	0.018
3	20	119	1	0.01
3	21	119	1	0.012
3	22	119	1	0.023
3	23	118	1	0.019
3	24	117	1	0.007
3	25	116	1	0.042
3	26	118	1	0.019
3	27	114	1	0.202
3	28	97	1	0.023
3	29	116	1	0.003
3	30	117	1	0.018
3	31	118	1	0.009
3	32	120	1	0
3	33	120	1	0.113
3	34	120	1	0.127
3	35	111	1	0.043
3	36	119	1	0.007
3	37	118	1	0.02
3	38	117	1	0.031
3	39	118	1	0.015
3	40	115	1	0.008
3	41	116	1	0.018
3	42	114	1	0.024
3	43	118	1	0
3	44	115	1	0.001
3	45	111	1	0.051
3	46	115	1	0
3	47	113	1	0.041
3	48	121	1	0.002
3	49	119	1	0.022
3	50	119	1	0.024
3	51	121	1	0.018
3	52	121	1	0.018
3	53	114	1	0
3	54	119	1	0
3	55	114	1	0.032
3	56	115	1	0.018
3	57	117	1	0.011
3	58	118	1	0.014
3	59	115	1	0.01
3	60	116	1	0.002
3	61	109	1	0.006
3	62	114	1	0
3	63	113	1	0.002
3	64	120	1	0.007
3	65	120	1	0.012
3	66	118	1	0.002
3	67	112	1	0.001
3	68	114	1	0
3	69	115	1	0.007
3	70	120	1	0.048
3	71	120	1	0.029
3	72	117	1	0.012
3	73	114	1	0.005
3	74	116	1	0.06
3	75	121	1	0.004
3	76	120	1	0.002
3	77	121	1	0.023
3	78	121	1	0.034
3	79	116	1	0.001
3	80	116	1	0.02
3	81	120	1	0.023
3	82	120	1	0.001
3	83	120	1	0.006
3	84	117	1	0.021
3	85	120	1	0.013
3	86	114	1	0
3	87	121	1	0.003
3	88	120	1	0.017
3	89	120	1	0.015
3	90	118	1	0.014
3	91	121	1	0.016
3	92	116	1	0.02
3	93	113	1	0
3	94	114	1	0.003
3	95	119	1	0.001
3	96	112	1	0.016
3	97	121	1	0
3	98	121	1	0.004
3	99	120	1	0
3	100	120	1	0.004
3	101	118	1	0.018
3	102	118	1	0.005
3	103	117	1	0.021
3	104	118	1	0.027
3	105	118	1	0
3	106	118	1	0.007
3	107	121	1	0.006
3	108	116	1	0.001
3	109	115	1	0.017
3	110	115	1	0.005
3	111	117	1	0.005
3	112	106	1	0.035
3	113	116	1	0
3	114	120	1	0.002
3	115	117	1	0
3	116	119	1	0
3	117	121	1	0
3	118	119	1	0
3	119	121	1	0
3	120	117	1	0
3	121	119	1	0
3	122	107	1	0.001
3	123	114	1	0.014
3	124	121	1	0
3	125	112	1	0.006
3	126	114	1	0
3	127	119	1	0.001
3	128	120	1	0.007
3	129	112	1	0
3	130	119	1	0.001
3	131	113	1	0.003
3	132	114	1	0.007
3	133	112	1	0.005
3	134	116	1	0
3	135	121	1	0.01
3	136	121	1	0.008
3	137	112	1	0
3	138	111	1	0.007
3	139	120	1	0.01
3	140	115	1	0.006
3	141	117	1	0.04
3	142	121	1	0.005
3	143	121	1	0.005
3	144	116	1	0.034
3	145	119	1	0.004
3	146	119	1	0
3	147	106	1	0.013
3	148	117	1	0.025
3	149	119	1	0.012
3	150	113	1	0
3	151	114	1	0
3	152	117	1	0.005
3	153	120	1	0.033
3	154	120	1	0.033
3	155	119	1	0.009
3	156	113	1	0.022
3	157	119	1	0
3	158	118	1	0.024
3	159	120	1	0.028
3	160	119	1	0.025
3	161	121	1	0.029
3	162	119	1	0.028
3	163	118	1	0
3	164	118	1	0
3	165	118	1	0.025
3	166	118	1	0.007
3	167	119	1	0.008
3	168	119	1	0.029
3	169	120	1	0.025
3	170	121	1	0.033
3	171	121	1	0.016
3	172	117	1	0.008
3	173	118	1	0.012
3	174	116	1	0
3	175	117	1	0
3	176	120	1	0.003
3	177	114	1	0
3	178	119	1	0.018
3	179	117	1	0.018
3	180	118	1	0.003
3	181	116	1	0.003
3	182	120	1	0.005
3	183	117	1	0.032
3	184	120	1	0.048
3	185	120	1	0.006
3	186	118	1	0.009
3	187	121	1	0.014
3	188	119	1	0.001
3	189	121	1	0
3	190	116	1	0.012
3	191	118	1	0.01
3	192	119	1	0.022
3	193	121	1	0.001
3	194	120	1	0.037
3	195	119	1	0.017
3	196	121	1	0.037
3	197	121	1	0.048
3	198	118	1	0.005
3	199	115	1	0.026
3	200	114	1	0.006
3	201	116	1	0.009
3	202	120	1	0.013
3	203	121	1	0.012
3	204	121	1	0.012
3	205	121	1	0.01
3	206	112	1	0.001
3	207	118	1	0
3	208	118	1	0.002
3	209	115	1	0.018
3	210	118	1	0.014
3	211	111	1	0
3	212	116	1	0.015
3	213	114	1	0
3	214	116	1	0.005
3	215	114	1	0.006
3	216	113	1	0.007
3	217	119	1	0.001
3	218	119	1	0
3	219	119	1	0.003
3	220	118	1	0.001
3	221	114	1	0.005
3	222	121	1	0.003
3	223	115	1	0
3	224	117	1	0.016
3	225	117	1	0.009
3	226	116	1	0.009
3	227	111	1	0.001
3	228	118	1	0.005
3	229	119	1	0.002
3	230	117	1	0.017
3	231	115	1	0.002
3	232	113	1	0
3	233	113	1	0.023
3	234	109	1	0
3	235	119	1	0.002
3	236	119	1	0.013
3	237	120	1	0.004
3	238	118	1	0.002
3	239	112	1	0
3	240	112	1	0.001
3	241	121	1	0.002
3	242	121	1	0.011
3	243	117	1	0.003
3	244	120	1	0.053
3	245	110	1	0.007
3	246	120	1	0
3	247	119	1	0.003
3	248	116	1	0
3	249	120	1	0.023
3	250	115	1	0
3	251	117	1	0.002
3	252	119	1	0.007
3	253	115	1	0.009
3	254	119	1	0.023
3	255	117	1	0.03
3	256	108	1	0.007
3	257	118	1	0
3	258	119	1	0
3	259	118	1	0.032
3	260	120	1	0.001
3	261	117	1	0.008
3	262	121	1	0.004
3	263	114	1	0.002
3	264	118	1	0.019
3	265	117	1	0
3	266	119	1	0
3	267	116	1	0.02
3	268	116	1	0.027
3	269	117	1	0.003
3	270	120	1	0.035
3	271	117	1	0.025
3	272	118	1	0.001
3	273	115	1	0
3	274	111	1	0.006
3	275	119	1	0
3	276	113	1	0.002
3	277	113	1	0.009
3	278	120	1	0.005
3	279	118	1	0
3	280	121	1	0.003
3	281	119	1	0.006
3	282	115	1	0.013
3	283	118	1	0.023
3	284	119	1	0.003
3	285	113	1	0.007
3	286	115	1	0.001
3	287	116	1	0.005
3	288	115	1	0.001
3	289	111	1	0.004
3	290	113	1	0.013
3	291	117	1	0.034
3	292	120	1	0.018
3	293	112	1	0.006
3	294	117	1	0
3	295	120	1	0.009
3	296	114	1	0.008
3	297	114	1	0.007
3	298	117	1	0.001
3	299	118	1	0.004
3	300	118	1	0.068
3	301	119	1	0
3	302	119	1	0.001
3	303	120	1	0
3	304	118	1	0
3	305	114	1	0
3	306	117	1	0
3	307	121	1	0
3	308	116	1	0.006
3	309	119	1	0.093
3	310	119	1	0
3	311	121	1	0
3	312	121	1	0
3	313	120	1	0
3	314	118	1	0.008
3	315	119	1	0.004
3	316	117	1	0
3	317	117	1	0
3	318	120	1	0.002
3	319	112	1	0.002
3	320	113	1	0.012
3	321	116	1	0.001
3	322	114	1	0
3	323	119	1	0.002
3	324	119	1	0.04
3	325	112	1	0.007
3	326	120	1	0
3	327	120	1	0.022
3	328	121	1	0.029
3	329	121	1	0.012
3	330	117	1	0.011
3	331	116	1	0.005
3	332	121	1	0.006
3	333	121	1	0.014
3	334	121	1	0.014
3	335	119	1	0.005
3	336	115	1	0.069
3	337	121	1	0
3	338	119	1	0.002
3	339	118	1	0.001
3	340	116	1	0.002
3	341	120	1	0.007
3	342	117	1	0
3	343	117	1	0.001
3	344	111	1	0.001
3	345	115	1	0.001
3	346	115	1	0.001
3	347	116	1	0.002
3	348	118	1	0.001
3	349	114	1	0
3	350	116	1	0.003
3	351	118	1	0.003
3	352	120	1	0
3	353	119	1	0.002
3	354	116	1	0
3	355	115	1	0.002
3	356	117	1	0
3	357	120	1	0.004
3	358	121	1	0.017
3	359	121	1	0.007
3	360	119	1	0
3	361	119	1	0.013
3	362	116	1	0.001
3	363	117	1	0.018
3	364	116	1	0.003
3	365	116	1	0.008
3	366	117	1	0.001
3	367	118	1	0.009
3	368	119	1	0.006
3	369	118	1	0.067
3	370	116	1	0.006
3	371	119	1	0.005
3	372	121	1	0.037
3	373	117	1	0.001
3	374	119	1	0.001
3	375	121	1	0
3	376	113	1	0
3	377	118	1	0
3	378	118	1	0.013
3	379	111	1	0.009
3	380	119	1	0.008
3	381	114	1	0.081
3	382	121	1	0.011
3	383	121	1	0.001
3	384	121	1	0.001
3	385	121	1	0
3	386	118	1	0.019
3	387	120	1	0.002
3	388	119	1	0.002
3	389	120	1	0
3	390	107	1	0.025
3	391	109	1	0.059
3	392	119	1	0.049
3	393	118	1	0.024
3	394	120	1	0.025
3	395	120	1	0.018
3	396	114	1	0.003
3	397	120	1	0.005
3	398	120	1	0.01
3	399	121	1	0
3	400	120	1	0.038
3	401	121	1	0.01
3	402	121	1	0.021
3	403	120	1	0
3	404	120	1	0.011
3	405	113	1	0.011
3	406	112	1	0.019
3	407	120	1	0.007
3	408	110	1	0.051
3	409	114	1	0.048
3	410	114	1	0.003
3	411	119	1	0.004
3	412	116	1	0.032
3	413	118	1	0
3	414	119	1	0.026
3	415	115	1	0.036
3	416	121	1	0
3	417	121	1	0
3	418	112	1	0.018
3	419	115	1	0.018
3	420	119	1	0.008
3	421	119	1	0
3	422	120	1	0
3	423	119	1	0
3	424	119	1	0
3	425	120	1	0.003
3	426	118	1	0
3	427	110	1	0.005
3	428	114	1	0
3	429	117	1	0.001
3	430	116	1	0.003
3	431	115	1	0.009
3	432	121	1	0.002
3	433	111	1	0.017
3	434	121	1	0.014
3	435	119	1	0.002
3	436	118	1	0.019
3	437	118	1	0.009
3	438	119	1	0
3	439	116	1	0.001
3	440	120	1	0
3	441	118	1	0.003
3	442	121	1	0.004
3	443	118	1	0
3	444	120	1	0.004
3	445	121	1	0.012
3	446	121	1	0
3	447	114	1	0.002
3	448	118	1	0.013
3	449	121	1	0.012
3	450	119	1	0.01
3	451	120	1	0.023
3	452	116	1	0.045
3	453	118	1	0.006
3	454	114	1	0
3	455	117	1	0
3	456	115	1	0.001
3	457	116	1	0
3	458	119	1	0.012
3	459	118	1	0.016
3	460	115	1	0.008
3	461	110	1	0.008
3	462	117	1	0.03
3	463	117	1	0.028
3	464	119	1	0.009
3	465	118	1	0.025
3	466	118	1	0.013
3	467	115	1	0.005
3	468	119	1	0.026
3	469	119	1	0.026
3	470	121	1	0.001
3	471	121	1	0.013
3	472	118	1	0.003
3	473	121	1	0.005
3	474	118	1	0
3	475	115	1	0.041
3	476	118	1	0.029
3	477	115	1	0.03
3	478	117	1	0.003
3	479	114	1	0.02
3	480	119	1	0
3	481	115	1	0.01
3	482	111	1	0.025
3	483	121	1	0.014
3	484	117	1	0.008
3	485	118	1	0.003
3	486	115	1	0.002
3	487	120	1	0.001
3	488	114	1	0
3	489	116	1	0
3	490	119	1	0.007
3	491	116	1	0.014
3	492	119	1	0.027
3	493	121	1	0.03
3	494	115	1	0.022
3	495	79	1	0.052
3	496	120	1	0.004
3	497	109	1	0
3	498	117	1	0.005
3	499	121	1	0.001
3	500	116	1	0.028
3	501	117	1	0.02
3	502	119	1	0
3	503	120	1	0.004
3	504	115	1	0
3	505	117	1	0.004
3	506	120	1	0
3	507	121	1	0
3	508	120	1	0.01
3	509	118	1	0.013
4	5	108	1	0.054
4	6	106	1	0.001
4	7	113	1	0
4	8	111	1	0.001
4	9	109	1	0.055
4	10	105	1	0.023
4	11	112	1	0.097
4	12	113	1	0.062
4	13	114	1	0.023
4	14	113	1	0.001
4	15	92	1	0.039
4	16	110	1	0.001
4	17	112	1	0.046
4	18	110	1	0.059
4	19	112	1	0.011
4	20	112	1	0.011
4	21	112	1	0.011
4	22	112	1	0.004
4	23	111	1	0.003
4	24	111	1	0.074
4	25	109	1	0.123
4	26	111	1	0.11
4	27	105	1	0.017
4	28	93	1	0.027
4	29	109	1	0.001
4	30	111	1	0.012
4	31	111	1	0.017
4	32	113	1	0.02
4	33	113	1	0.005
4	34	113	1	0.005
4	35	106	1	0.008
4	36	112	1	0.08
4	37	111	1	0.004
4	38	110	1	0.061
4	39	112	1	0.03
4	40	112	1	0.045
4	41	110	1	0.015
4	42	109	1	0.011
4	43	112	1	0.01
4	44	110	1	0.002
4	45	106	1	0.005
4	46	109	1	0.049
4	47	106	1	0
4	48	114	1	0.029
4	49	112	1	0.001
4	50	112	1	0.001
4	51	114	1	0.001
4	52	114	1	0.001
4	53	107	1	0.001
4	54	112	1	0.016
4	55	108	1	0
4	56	108	1	0.002
4	57	111	1	0.007
4	58	112	1	0.005
4	59	108	1	0.006
4	60	109	1	0
4	61	101	1	0.009
4	62	109	1	0.006
4	63	104	1	0
4	64	113	1	0.002
4	65	111	1	0.01
4	66	110	1	0.006
4	67	106	1	0.013
4	68	110	1	0.005
4	69	111	1	0.001
4	70	113	1	0.014
4	71	114	1	0.011
4	72	111	1	0
4	73	108	1	0
4	74	109	1	0.027
4	75	114	1	0
4	76	114	1	0.018
4	77	114	1	0
4	78	114	1	0.016
4	79	111	1	0
4	80	111	1	0.002
4	81	113	1	0
4	82	114	1	0.004
4	83	114	1	0.001
4	84	109	1	0.002
4	85	113	1	0.008
4	86	107	1	0.002
4	87	114	1	0
4	88	113	1	0.006
4	89	113	1	0.005
4	90	111	1	0.01
4	91	114	1	0.017
4	92	110	1	0.005
4	93	107	1	0.001
4	94	107	1	0.019
4	95	112	1	0.004
4	96	105	1	0.031
4	97	114	1	0.004
4	98	114	1	0.023
4	99	114	1	0.004
4	100	113	1	0.007
4	101	111	1	0.012
4	102	113	1	0.007
4	103	110	1	0.003
4	104	112	1	0.009
4	105	111	1	0.006
4	106	110	1	0.002
4	107	114	1	0.005
4	108	110	1	0.009
4	109	109	1	0.009
4	110	109	1	0
4	111	110	1	0.021
4	112	99	1	0.001
4	113	109	1	0.034
4	114	113	1	0.002
4	115	110	1	0.022
4	116	112	1	0.001
4	117	113	1	0.022
4	118	113	1	0.005
4	119	114	1	0.004
4	120	110	1	0.016
4	121	113	1	0.014
4	122	101	1	0.017
4	123	107	1	0.024
4	124	114	1	0.023
4	125	106	1	0.01
4	126	108	1	0.005
4	127	113	1	0.029
4	128	113	1	0.016
4	129	105	1	0.006
4	130	112	1	0
4	131	106	1	0.002
4	132	109	1	0.004
4	133	106	1	0.007
4	134	108	1	0
4	135	114	1	0.023
4	136	114	1	0.02
4	137	106	1	0.034
4	138	104	1	0.02
4	139	113	1	0.006
4	140	109	1	0.014
4	141	112	1	0.028
4	142	114	1	0
4	143	114	1	0
4	144	110	1	0.007
4	145	113	1	0.004
4	146	112	1	0.022
4	147	100	1	0.024
4	148	110	1	0.001
4	149	111	1	0.001
4	150	107	1	0.018
4	151	106	1	0.007
4	152	112	1	0.009
4	153	113	1	0.002
4	154	113	1	0.002
4	155	112	1	0.007
4	156	106	1	0.011
4	157	112	1	0.002
4	158	111	1	0.001
4	159	113	1	0.02
4	160	112	1	0.005
4	161	114	1	0.021
4	162	112	1	0.012
4	163	111	1	0.014
4	164	111	1	0.001
4	165	111	1	0.02
4	166	112	1	0.009
4	167	111	1	0.001
4	168	112	1	0.015
4	169	113	1	0.018
4	170	114	1	0.002
4	171	114	1	0.024
4	172	110	1	0.012
4	173	111	1	0.004
4	174	110	1	0.001
4	175	110	1	0
4	176	113	1	0.008
4	177	107	1	0.008
4	178	111	1	0.009
4	179	109	1	0.003
4	180	111	1	0.029
4	181	110	1	0.034
4	182	113	1	0.007
4	183	111	1	0.001
4	184	114	1	0
4	185	112	1	0
4	186	111	1	0
4	187	114	1	0.023
4	188	113	1	0.001
4	189	113	1	0.006
4	190	111	1	0.029
4	191	112	1	0.026
4	192	113	1	0
4	193	114	1	0
4	194	113	1	0
4	195	112	1	0
4	196	114	1	0
4	197	114	1	0.006
4	198	112	1	0.009
4	199	109	1	0.001
4	200	107	1	0.005
4	201	110	1	0.001
4	202	113	1	0
4	203	114	1	0
4	204	114	1	0
4	205	114	1	0
4	206	106	1	0
4	207	112	1	0.002
4	208	111	1	0.002
4	209	109	1	0
4	210	112	1	0.001
4	211	104	1	0.001
4	212	111	1	0.002
4	213	109	1	0.009
4	214	112	1	0.001
4	215	109	1	0.001
4	216	106	1	0.004
4	217	112	1	0.004
4	218	112	1	0
4	219	113	1	0.002
4	220	111	1	0.001
4	221	109	1	0.006
4	222	114	1	0.005
4	223	108	1	0.014
4	224	111	1	0.018
4	225	111	1	0.022
4	226	110	1	0.006
4	227	108	1	0.004
4	228	111	1	0.001
4	229	112	1	0
4	230	112	1	0.003
4	231	109	1	0.004
4	232	109	1	0.001
4	233	109	1	0.032
4	234	102	1	0
4	235	112	1	0.001
4	236	112	1	0
4	237	113	1	0.004
4	238	111	1	0.001
4	239	105	1	0.013
4	240	105	1	0.005
4	241	114	1	0.032
4	242	114	1	0.01
4	243	109	1	0.002
4	244	113	1	0.001
4	245	104	1	0.001
4	246	114	1	0.012
4	247	112	1	0
4	248	111	1	0
4	249	114	1	0.006
4	250	109	1	0.002
4	251	111	1	0.004
4	252	112	1	0.002
4	253	109	1	0.004
4	254	114	1	0.005
4	255	110	1	0.005
4	256	101	1	0
4	257	112	1	0.013
4	258	112	1	0.002
4	259	111	1	0.013
4	260	111	1	0.022
4	261	111	1	0.02
4	262	114	1	0.021
4	263	108	1	0.049
4	264	112	1	0.004
4	265	111	1	0.008
4	266	112	1	0.001
4	267	111	1	0.004
4	268	110	1	0.004
4	269	111	1	0.002
4	270	113	1	0.002
4	271	110	1	0
4	272	113	1	0.005
4	273	111	1	0.003
4	274	107	1	0.062
4	275	113	1	0.002
4	276	106	1	0.068
4	277	110	1	0.032
4	278	113	1	0.003
4	279	110	1	0
4	280	114	1	0.007
4	281	112	1	0.016
4	282	109	1	0.001
4	283	111	1	0.037
4	284	112	1	0.005
4	285	107	1	0.033
4	286	110	1	0.004
4	287	110	1	0
4	288	110	1	0.038
4	289	106	1	0.003
4	290	110	1	0.017
4	291	112	1	0.002
4	292	112	1	0.007
4	293	105	1	0.005
4	294	110	1	0.003
4	295	113	1	0.018
4	296	106	1	0
4	297	106	1	0.008
4	298	111	1	0
4	299	112	1	0.005
4	300	111	1	0.048
4	301	112	1	0
4	302	112	1	0
4	303	114	1	0
4	304	112	1	0.003
4	305	106	1	0
4	306	110	1	0
4	307	114	1	0
4	308	109	1	0.004
4	309	113	1	0.029
4	310	112	1	0.012
4	311	114	1	0.011
4	312	114	1	0.011
4	313	113	1	0.004
4	314	111	1	0.003
4	315	112	1	0.001
4	316	110	1	0.001
4	317	110	1	0
4	318	113	1	0
4	319	107	1	0.002
4	320	107	1	0.006
4	321	110	1	0.002
4	322	110	1	0.006
4	323	111	1	0.036
4	324	112	1	0.002
4	325	104	1	0.013
4	326	112	1	0.003
4	327	113	1	0
4	328	113	1	0.002
4	329	114	1	0.001
4	330	110	1	0.015
4	331	110	1	0.014
4	332	114	1	0.023
4	333	114	1	0
4	334	114	1	0
4	335	112	1	0.001
4	336	108	1	0.006
4	337	114	1	0.013
4	338	112	1	0.009
4	339	112	1	0.002
4	340	109	1	0
4	341	113	1	0
4	342	111	1	0.02
4	343	111	1	0.005
4	344	105	1	0.036
4	345	109	1	0.055
4	346	110	1	0.05
4	347	109	1	0
4	348	111	1	0
4	349	109	1	0.007
4	350	110	1	0.001
4	351	112	1	0.002
4	352	113	1	0.012
4	353	112	1	0.016
4	354	109	1	0.005
4	355	109	1	0.027
4	356	111	1	0.003
4	357	113	1	0
4	358	114	1	0.005
4	359	114	1	0.026
4	360	112	1	0.001
4	361	112	1	0.001
4	362	110	1	0
4	363	109	1	0
4	364	108	1	0.001
4	365	110	1	0
4	366	110	1	0.001
4	367	111	1	0.012
4	368	112	1	0.026
4	369	112	1	0.001
4	370	109	1	0.002
4	371	112	1	0.004
4	372	114	1	0.009
4	373	110	1	0.015
4	374	112	1	0.006
4	375	114	1	0.02
4	376	107	1	0.006
4	377	111	1	0.001
4	378	112	1	0
4	379	106	1	0.003
4	380	112	1	0.004
4	381	109	1	0.015
4	382	114	1	0
4	383	114	1	0.001
4	384	114	1	0.001
4	385	114	1	0.001
4	386	111	1	0.001
4	387	113	1	0.001
4	388	112	1	0.001
4	389	113	1	0
4	390	100	1	0.018
4	391	105	1	0.001
4	392	113	1	0
4	393	111	1	0.003
4	394	113	1	0.002
4	395	113	1	0.006
4	396	109	1	0.001
4	397	114	1	0.002
4	398	113	1	0.003
4	399	114	1	0.002
4	400	113	1	0
4	401	114	1	0.001
4	402	114	1	0.014
4	403	113	1	0.003
4	404	113	1	0.004
4	405	106	1	0.026
4	406	108	1	0.066
4	407	113	1	0.021
4	408	103	1	0.001
4	409	107	1	0.01
4	410	110	1	0
4	411	112	1	0.015
4	412	109	1	0.03
4	413	111	1	0.004
4	414	114	1	0.023
4	415	107	1	0.015
4	416	114	1	0.003
4	417	114	1	0.001
4	418	106	1	0
4	419	108	1	0.001
4	420	113	1	0
4	421	112	1	0.002
4	422	113	1	0
4	423	113	1	0.006
4	424	112	1	0.012
4	425	113	1	0.01
4	426	111	1	0.003
4	427	105	1	0.007
4	428	106	1	0.001
4	429	109	1	0.002
4	430	108	1	0.005
4	431	109	1	0
4	432	114	1	0.001
4	433	107	1	0
4	434	114	1	0.001
4	435	112	1	0.002
4	436	112	1	0.003
4	437	112	1	0.001
4	438	113	1	0
4	439	110	1	0.001
4	440	113	1	0.002
4	441	111	1	0.006
4	442	114	1	0.002
4	443	111	1	0.006
4	444	113	1	0.004
4	445	114	1	0
4	446	114	1	0.019
4	447	107	1	0.008
4	448	111	1	0.063
4	449	114	1	0.041
4	450	112	1	0.023
4	451	113	1	0.071
4	452	109	1	0.016
4	453	111	1	0.009
4	454	109	1	0.014
4	455	110	1	0.016
4	456	108	1	0.043
4	457	108	1	0.024
4	458	112	1	0.043
4	459	111	1	0.012
4	460	109	1	0.009
4	461	103	1	0.018
4	462	113	1	0
4	463	111	1	0.03
4	464	112	1	0.061
4	465	111	1	0
4	466	111	1	0
4	467	108	1	0.005
4	468	111	1	0.001
4	469	112	1	0.002
4	470	114	1	0
4	471	114	1	0.002
4	472	111	1	0.021
4	473	114	1	0.003
4	474	112	1	0.004
4	475	108	1	0.012
4	476	111	1	0
4	477	107	1	0.019
4	478	110	1	0.022
4	479	109	1	0.162
4	480	111	1	0
4	481	108	1	0.021
4	482	105	1	0.002
[truncated: 63,536 more rows]

## Sheet: Angus_Part2
Marker 1	Marker 2	Sample Size	Degrees of Freedom	r2
152	305	111	1	0.003
152	306	116	1	0.001
152	307	120	1	0.008
152	308	114	1	0.044
152	309	118	1	0.007
152	310	118	1	0.016
152	311	120	1	0.017
152	312	120	1	0.017
152	313	119	1	0.021
152	314	117	1	0.01
152	315	118	1	0.002
152	316	116	1	0.008
152	317	116	1	0.019
152	318	119	1	0.008
152	319	111	1	0.013
152	320	112	1	0.009
152	321	115	1	0.002
152	322	113	1	0.012
152	323	117	1	0.004
152	324	118	1	0
152	325	110	1	0.038
152	326	118	1	0.005
152	327	119	1	0.044
152	328	119	1	0.047
152	329	120	1	0.013
152	330	116	1	0.006
152	331	116	1	0.053
152	332	120	1	0.042
152	333	120	1	0.006
152	334	120	1	0.006
152	335	118	1	0
152	336	113	1	0
152	337	120	1	0.005
152	338	118	1	0.006
152	339	117	1	0.001
152	340	114	1	0.002
152	341	119	1	0.004
152	342	116	1	0.005
152	343	116	1	0
152	344	110	1	0.001
152	345	112	1	0.008
152	346	115	1	0.001
152	347	115	1	0.003
152	348	117	1	0.001
152	349	113	1	0
152	350	115	1	0.001
152	351	117	1	0.028
152	352	119	1	0.006
152	353	118	1	0.008
152	354	115	1	0.002
152	355	114	1	0.001
152	356	115	1	0.004
152	357	119	1	0.007
152	358	120	1	0.008
152	359	120	1	0.001
152	360	118	1	0.011
152	361	118	1	0.02
152	362	115	1	0.01
152	363	115	1	0.002
152	364	114	1	0.01
152	365	114	1	0.003
152	366	116	1	0.009
152	367	117	1	0.004
152	368	118	1	0.031
152	369	117	1	0.015
152	370	115	1	0.005
152	371	118	1	0.004
152	372	120	1	0.008
152	373	116	1	0
152	374	118	1	0
152	375	120	1	0.002
152	376	112	1	0
152	377	117	1	0.011
152	378	117	1	0
152	379	111	1	0
152	380	118	1	0.031
152	381	115	1	0.009
152	382	120	1	0.003
152	383	120	1	0
152	384	120	1	0
152	385	120	1	0.006
152	386	117	1	0.001
152	387	119	1	0.006
152	388	118	1	0.005
152	389	119	1	0.013
152	390	105	1	0.009
152	391	109	1	0.016
152	392	119	1	0.021
152	393	117	1	0.003
152	394	119	1	0.001
152	395	119	1	0.008
152	396	113	1	0
152	397	119	1	0
152	398	119	1	0.009
152	399	120	1	0.006
152	400	119	1	0.031
152	401	120	1	0.004
152	402	120	1	0
152	403	119	1	0.004
152	404	119	1	0.005
152	405	113	1	0.008
152	406	111	1	0.028
152	407	119	1	0.009
152	408	108	1	0.001
152	409	112	1	0.003
152	410	113	1	0.016
152	411	118	1	0
152	412	115	1	0.002
152	413	117	1	0.003
152	414	118	1	0.002
152	415	113	1	0.005
152	416	120	1	0.018
152	417	120	1	0.016
152	418	111	1	0.002
152	419	115	1	0.001
152	420	118	1	0.02
152	421	118	1	0.001
152	422	119	1	0.001
152	423	118	1	0
152	424	118	1	0.014
152	425	119	1	0.002
152	426	116	1	0.005
152	427	110	1	0.001
152	428	112	1	0.001
152	429	115	1	0.009
152	430	114	1	0.009
152	431	114	1	0.004
152	432	120	1	0.003
152	433	110	1	0.002
152	434	120	1	0.004
152	435	118	1	0.006
152	436	117	1	0
152	437	117	1	0
152	438	118	1	0.004
152	439	115	1	0
152	440	119	1	0.005
152	441	117	1	0.007
152	442	120	1	0.001
152	443	117	1	0.006
152	444	119	1	0.002
152	445	120	1	0
152	446	120	1	0.008
152	447	114	1	0
152	448	117	1	0.006
152	449	120	1	0.004
152	450	118	1	0.004
152	451	119	1	0.008
152	452	115	1	0.021
152	453	117	1	0.013
152	454	113	1	0.008
152	455	115	1	0.003
152	456	114	1	0.001
152	457	114	1	0.001
152	458	118	1	0.005
152	459	117	1	0.008
152	460	114	1	0.007
152	461	108	1	0
152	462	117	1	0
152	463	117	1	0.006
152	464	118	1	0.004
152	465	117	1	0.003
152	466	117	1	0
152	467	114	1	0.001
152	468	117	1	0.001
152	469	118	1	0.003
152	470	120	1	0.002
152	471	120	1	0.013
152	472	117	1	0.011
152	473	120	1	0.014
152	474	117	1	0.006
152	475	113	1	0.006
152	476	116	1	0.015
152	477	113	1	0.001
152	478	115	1	0.011
152	479	113	1	0.006
152	480	117	1	0.001
152	481	114	1	0
152	482	110	1	0.011
152	483	120	1	0.006
152	484	116	1	0.007
152	485	117	1	0
152	486	114	1	0.001
152	487	119	1	0.001
152	488	114	1	0.003
152	489	115	1	0.013
152	490	118	1	0.016
152	491	115	1	0.019
152	492	118	1	0.002
152	493	120	1	0
152	494	114	1	0
152	495	77	1	0
152	496	119	1	0.002
152	497	108	1	0.013
152	498	116	1	0
152	499	120	1	0.018
152	500	115	1	0.002
152	501	116	1	0.008
152	502	118	1	0.011
152	503	119	1	0.034
152	504	114	1	0.001
152	505	117	1	0.011
152	506	119	1	0.004
152	507	120	1	0.002
152	508	119	1	0.002
152	509	117	1	0
153	154	123	1	1
153	155	122	1	0.904
153	156	115	1	0.152
153	157	120	1	0.039
153	158	120	1	0.002
153	159	122	1	0.004
153	160	121	1	0.003
153	161	123	1	0.005
153	162	121	1	0.004
153	163	121	1	0.034
153	164	120	1	0.027
153	165	120	1	0.024
153	166	119	1	0.011
153	167	120	1	0.016
153	168	121	1	0.023
153	169	122	1	0.011
153	170	123	1	0.036
153	171	123	1	0.013
153	172	119	1	0
153	173	121	1	0.02
153	174	119	1	0.008
153	175	120	1	0.007
153	176	122	1	0.014
153	177	117	1	0.024
153	178	120	1	0.008
153	179	118	1	0.001
153	180	121	1	0.026
153	181	118	1	0.024
153	182	122	1	0.101
153	183	120	1	0.043
153	184	122	1	0.011
153	185	121	1	0.006
153	186	121	1	0.006
153	187	123	1	0.088
153	188	121	1	0.002
153	189	122	1	0.015
153	190	118	1	0.017
153	191	121	1	0.016
153	192	121	1	0
153	193	123	1	0.002
153	194	122	1	0.007
153	195	121	1	0.001
153	196	123	1	0.007
153	197	123	1	0.001
153	198	120	1	0.048
153	199	117	1	0
153	200	117	1	0.009
153	201	118	1	0.003
153	202	122	1	0.001
153	203	123	1	0.001
153	204	123	1	0.001
153	205	123	1	0.002
153	206	114	1	0.011
153	207	120	1	0.014
153	208	120	1	0.005
153	209	118	1	0.001
153	210	120	1	0.027
153	211	112	1	0.012
153	212	118	1	0.017
153	213	116	1	0.019
153	214	118	1	0.009
153	215	116	1	0.011
153	216	114	1	0.01
153	217	121	1	0
153	218	121	1	0.001
153	219	121	1	0.005
153	220	121	1	0.078
153	221	117	1	0.045
153	222	123	1	0.04
153	223	117	1	0.078
153	224	120	1	0.021
153	225	119	1	0.009
153	226	119	1	0.012
153	227	114	1	0.016
153	228	121	1	0.002
153	229	121	1	0.012
153	230	119	1	0.001
153	231	117	1	0.015
153	232	115	1	0.025
153	233	116	1	0.018
153	234	110	1	0.083
153	235	121	1	0.001
153	236	121	1	0.001
153	237	122	1	0.002
153	238	120	1	0
153	239	112	1	0.001
153	240	114	1	0.014
153	241	123	1	0.035
153	242	123	1	0
153	243	118	1	0.008
153	244	122	1	0.036
153	245	113	1	0.002
153	246	122	1	0.019
153	247	122	1	0.065
153	248	118	1	0.066
153	249	122	1	0.033
153	250	117	1	0
153	251	119	1	0.013
153	252	121	1	0.006
153	253	116	1	0.036
153	254	121	1	0.043
153	255	119	1	0.009
153	256	110	1	0.004
153	257	121	1	0.024
153	258	121	1	0.004
153	259	120	1	0.012
153	260	120	1	0.013
153	261	118	1	0.011
153	262	123	1	0.022
153	263	114	1	0.005
153	264	120	1	0.008
153	265	119	1	0.063
153	266	121	1	0.05
153	267	119	1	0
153	268	119	1	0
153	269	119	1	0.008
153	270	121	1	0.014
153	271	119	1	0.009
153	272	120	1	0.004
153	273	118	1	0.002
153	274	114	1	0.012
153	275	121	1	0.028
153	276	114	1	0.036
153	277	115	1	0.022
153	278	123	1	0.035
153	279	120	1	0.002
153	280	123	1	0
153	281	121	1	0
153	282	118	1	0
153	283	120	1	0.014
153	284	121	1	0.023
153	285	115	1	0.044
153	286	117	1	0.002
153	287	118	1	0
153	288	118	1	0.054
153	289	113	1	0
153	290	116	1	0.07
153	291	119	1	0.003
153	292	121	1	0.019
153	293	113	1	0.035
153	294	119	1	0.004
153	295	122	1	0.015
153	296	115	1	0.029
153	297	115	1	0.017
153	298	118	1	0.016
153	299	121	1	0.067
153	300	120	1	0.028
153	301	121	1	0
153	302	121	1	0.009
153	303	122	1	0.001
153	304	120	1	0.007
153	305	114	1	0.001
153	306	119	1	0.001
153	307	123	1	0.001
153	308	117	1	0.004
153	309	121	1	0.001
153	310	121	1	0.003
153	311	123	1	0.002
153	312	123	1	0.002
153	313	122	1	0
153	314	120	1	0.001
153	315	122	1	0
153	316	119	1	0.016
153	317	119	1	0.01
153	318	123	1	0.002
153	319	114	1	0.003
153	320	115	1	0.001
153	321	118	1	0.001
153	322	115	1	0.004
153	323	120	1	0.009
153	324	121	1	0
153	325	112	1	0.004
153	326	121	1	0
153	327	122	1	0.001
153	328	122	1	0
153	329	123	1	0.004
153	330	120	1	0.014
153	331	118	1	0.005
153	332	123	1	0.03
153	333	123	1	0.009
153	334	123	1	0.009
153	335	121	1	0.003
153	336	116	1	0.049
153	337	123	1	0.001
153	338	121	1	0.007
153	339	120	1	0.007
153	340	117	1	0.04
153	341	122	1	0.017
153	342	119	1	0
153	343	119	1	0.009
153	344	113	1	0.002
153	345	115	1	0.001
153	346	117	1	0.001
153	347	118	1	0
153	348	120	1	0.012
153	349	116	1	0.001
153	350	118	1	0.007
153	351	120	1	0.004
153	352	122	1	0.05
153	353	121	1	0.036
153	354	119	1	0.004
153	355	117	1	0.002
153	356	118	1	0.007
153	357	122	1	0.003
153	358	123	1	0.01
153	359	123	1	0.003
153	360	121	1	0.002
153	361	121	1	0.023
153	362	118	1	0.02
153	363	119	1	0.008
153	364	117	1	0.019
153	365	117	1	0.011
153	366	120	1	0
153	367	121	1	0.015
153	368	122	1	0
153	369	120	1	0.009
153	370	119	1	0.023
153	371	121	1	0.074
153	372	123	1	0.007
153	373	119	1	0.002
153	374	121	1	0
153	375	123	1	0.032
153	376	115	1	0.039
153	377	120	1	0.002
153	378	120	1	0.017
153	379	113	1	0.002
153	380	121	1	0.047
153	381	116	1	0.03
153	382	123	1	0.032
153	383	123	1	0
153	384	123	1	0
153	385	123	1	0
153	386	120	1	0.001
153	387	123	1	0
153	388	122	1	0
153	389	122	1	0.004
153	390	108	1	0.075
153	391	111	1	0.002
153	392	121	1	0.001
153	393	120	1	0.016
153	394	122	1	0
153	395	122	1	0.037
153	396	116	1	0.007
153	397	122	1	0.032
153	398	122	1	0.004
153	399	123	1	0
153	400	123	1	0.015
153	401	123	1	0
153	402	123	1	0.041
153	403	123	1	0.001
153	404	122	1	0.004
153	405	116	1	0.003
153	406	115	1	0
153	407	122	1	0.028
153	408	112	1	0.022
153	409	116	1	0
153	410	116	1	0
153	411	121	1	0
153	412	118	1	0.03
153	413	120	1	0.025
153	414	121	1	0.001
153	415	116	1	0.004
153	416	123	1	0.007
153	417	123	1	0.009
153	418	114	1	0.048
153	419	117	1	0.009
153	420	121	1	0.001
153	421	121	1	0.043
153	422	122	1	0.007
153	423	121	1	0.001
153	424	121	1	0.014
153	425	122	1	0.02
153	426	119	1	0.002
153	427	112	1	0.007
153	428	115	1	0.002
153	429	119	1	0.001
153	430	118	1	0.001
153	431	116	1	0.003
153	432	123	1	0.003
153	433	113	1	0.033
153	434	123	1	0.009
153	435	121	1	0
153	436	120	1	0
153	437	120	1	0.008
153	438	122	1	0.001
153	439	119	1	0
153	440	122	1	0
153	441	121	1	0.006
153	442	123	1	0.038
153	443	120	1	0.004
153	444	122	1	0.002
153	445	123	1	0.005
153	446	123	1	0.001
153	447	116	1	0
153	448	120	1	0.016
153	449	123	1	0.026
153	450	121	1	0.009
153	451	122	1	0.013
153	452	118	1	0.002
153	453	120	1	0.009
153	454	116	1	0.019
153	455	118	1	0.012
153	456	117	1	0.004
153	457	118	1	0.003
153	458	121	1	0.063
153	459	120	1	0.001
153	460	118	1	0.002
153	461	112	1	0.002
153	462	119	1	0.011
153	463	119	1	0
153	464	121	1	0
153	465	120	1	0
153	466	120	1	0.001
153	467	118	1	0
153	468	120	1	0
153	469	121	1	0
153	470	123	1	0.003
153	471	123	1	0.038
153	472	120	1	0.019
153	473	123	1	0.041
153	474	120	1	0.011
153	475	116	1	0.004
153	476	119	1	0.019
153	477	116	1	0.002
153	478	118	1	0
153	479	116	1	0.005
153	480	120	1	0.001
153	481	117	1	0.026
153	482	113	1	0.012
153	483	123	1	0.002
153	484	120	1	0.01
153	485	120	1	0.003
153	486	118	1	0
153	487	123	1	0.003
153	488	116	1	0.019
153	489	118	1	0.016
153	490	121	1	0
153	491	118	1	0
153	492	121	1	0.018
153	493	123	1	0.028
153	494	117	1	0.027
153	495	79	1	0.006
153	496	122	1	0.008
153	497	112	1	0.008
153	498	119	1	0.012
153	499	123	1	0.017
153	500	118	1	0.001
153	501	120	1	0.001
153	502	121	1	0
153	503	122	1	0.005
153	504	117	1	0.004
153	505	119	1	0.002
153	506	122	1	0.002
153	507	123	1	0.001
153	508	122	1	0.014
153	509	120	1	0.007
154	155	122	1	0.904
154	156	115	1	0.152
154	157	120	1	0.039
154	158	120	1	0.002
154	159	122	1	0.004
154	160	121	1	0.003
154	161	123	1	0.005
154	162	121	1	0.004
154	163	121	1	0.034
154	164	120	1	0.027
154	165	120	1	0.024
154	166	119	1	0.011
154	167	120	1	0.016
154	168	121	1	0.023
154	169	122	1	0.011
154	170	123	1	0.036
154	171	123	1	0.013
154	172	119	1	0
154	173	121	1	0.02
154	174	119	1	0.008
154	175	120	1	0.007
154	176	122	1	0.014
154	177	117	1	0.024
154	178	120	1	0.008
154	179	118	1	0.001
154	180	121	1	0.026
154	181	118	1	0.024
154	182	122	1	0.101
154	183	120	1	0.043
154	184	122	1	0.011
154	185	121	1	0.006
154	186	121	1	0.006
154	187	123	1	0.088
154	188	121	1	0.002
154	189	122	1	0.015
154	190	118	1	0.017
154	191	121	1	0.016
154	192	121	1	0
154	193	123	1	0.002
154	194	122	1	0.007
154	195	121	1	0.001
154	196	123	1	0.007
154	197	123	1	0.001
154	198	120	1	0.048
154	199	117	1	0
154	200	117	1	0.009
154	201	118	1	0.003
154	202	122	1	0.001
154	203	123	1	0.001
154	204	123	1	0.001
154	205	123	1	0.002
154	206	114	1	0.011
154	207	120	1	0.014
154	208	120	1	0.005
154	209	118	1	0.001
154	210	120	1	0.027
154	211	112	1	0.012
154	212	118	1	0.017
154	213	116	1	0.019
154	214	118	1	0.009
154	215	116	1	0.011
154	216	114	1	0.01
154	217	121	1	0
154	218	121	1	0.001
154	219	121	1	0.005
154	220	121	1	0.078
154	221	117	1	0.045
154	222	123	1	0.04
154	223	117	1	0.078
154	224	120	1	0.021
154	225	119	1	0.009
154	226	119	1	0.012
154	227	114	1	0.016
154	228	121	1	0.002
154	229	121	1	0.012
154	230	119	1	0.001
154	231	117	1	0.015
154	232	115	1	0.025
154	233	116	1	0.018
154	234	110	1	0.083
154	235	121	1	0.001
154	236	121	1	0.001
154	237	122	1	0.002
154	238	120	1	0
154	239	112	1	0.001
154	240	114	1	0.014
154	241	123	1	0.035
154	242	123	1	0
154	243	118	1	0.008
154	244	122	1	0.036
154	245	113	1	0.002
154	246	122	1	0.019
154	247	122	1	0.065
154	248	118	1	0.066
154	249	122	1	0.033
154	250	117	1	0
154	251	119	1	0.013
154	252	121	1	0.006
154	253	116	1	0.036
154	254	121	1	0.043
154	255	119	1	0.009
154	256	110	1	0.004
154	257	121	1	0.024
154	258	121	1	0.004
154	259	120	1	0.012
154	260	120	1	0.013
154	261	118	1	0.011
154	262	123	1	0.022
154	263	114	1	0.005
154	264	120	1	0.008
154	265	119	1	0.063
154	266	121	1	0.05
154	267	119	1	0
154	268	119	1	0
154	269	119	1	0.008
154	270	121	1	0.014
154	271	119	1	0.009
154	272	120	1	0.004
154	273	118	1	0.002
154	274	114	1	0.012
154	275	121	1	0.028
154	276	114	1	0.036
154	277	115	1	0.022
154	278	123	1	0.035
154	279	120	1	0.002
154	280	123	1	0
154	281	121	1	0
154	282	118	1	0
154	283	120	1	0.014
154	284	121	1	0.023
154	285	115	1	0.044
154	286	117	1	0.002
154	287	118	1	0
154	288	118	1	0.054
154	289	113	1	0
154	290	116	1	0.07
154	291	119	1	0.003
154	292	121	1	0.019
154	293	113	1	0.035
154	294	119	1	0.004
154	295	122	1	0.015
154	296	115	1	0.029
154	297	115	1	0.017
154	298	118	1	0.016
154	299	121	1	0.067
154	300	120	1	0.028
154	301	121	1	0
154	302	121	1	0.009
154	303	122	1	0.001
154	304	120	1	0.007
154	305	114	1	0.001
154	306	119	1	0.001
154	307	123	1	0.001
154	308	117	1	0.004
154	309	121	1	0.001
154	310	121	1	0.003
154	311	123	1	0.002
154	312	123	1	0.002
154	313	122	1	0
154	314	120	1	0.001
154	315	122	1	0
154	316	119	1	0.016
154	317	119	1	0.01
154	318	123	1	0.002
154	319	114	1	0.003
154	320	115	1	0.001
154	321	118	1	0.001
154	322	115	1	0.004
154	323	120	1	0.009
154	324	121	1	0
154	325	112	1	0.004
154	326	121	1	0
154	327	122	1	0.001
154	328	122	1	0
154	329	123	1	0.004
154	330	120	1	0.014
154	331	118	1	0.005
154	332	123	1	0.03
154	333	123	1	0.009
154	334	123	1	0.009
154	335	121	1	0.003
154	336	116	1	0.049
154	337	123	1	0.001
154	338	121	1	0.007
154	339	120	1	0.007
154	340	117	1	0.04
154	341	122	1	0.017
154	342	119	1	0
154	343	119	1	0.009
154	344	113	1	0.002
154	345	115	1	0.001
154	346	117	1	0.001
154	347	118	1	0
154	348	120	1	0.012
154	349	116	1	0.001
154	350	118	1	0.007
154	351	120	1	0.004
154	352	122	1	0.05
154	353	121	1	0.036
154	354	119	1	0.004
154	355	117	1	0.002
154	356	118	1	0.007
154	357	122	1	0.003
154	358	123	1	0.01
154	359	123	1	0.003
154	360	121	1	0.002
154	361	121	1	0.023
154	362	118	1	0.02
154	363	119	1	0.008
154	364	117	1	0.019
154	365	117	1	0.011
154	366	120	1	0
154	367	121	1	0.015
154	368	122	1	0
154	369	120	1	0.009
154	370	119	1	0.023
154	371	121	1	0.074
154	372	123	1	0.007
154	373	119	1	0.002
154	374	121	1	0
154	375	123	1	0.032
154	376	115	1	0.039
154	377	120	1	0.002
154	378	120	1	0.017
154	379	113	1	0.002
154	380	121	1	0.047
154	381	116	1	0.03
154	382	123	1	0.032
154	383	123	1	0
154	384	123	1	0
154	385	123	1	0
154	386	120	1	0.001
154	387	123	1	0
154	388	122	1	0
154	389	122	1	0.004
154	390	108	1	0.075
154	391	111	1	0.002
154	392	121	1	0.001
154	393	120	1	0.016
154	394	122	1	0
154	395	122	1	0.037
154	396	116	1	0.007
154	397	122	1	0.032
154	398	122	1	0.004
154	399	123	1	0
154	400	123	1	0.015
154	401	123	1	0
154	402	123	1	0.041
154	403	123	1	0.001
154	404	122	1	0.004
154	405	116	1	0.003
154	406	115	1	0
154	407	122	1	0.028
154	408	112	1	0.022
154	409	116	1	0
154	410	116	1	0
154	411	121	1	0
154	412	118	1	0.03
154	413	120	1	0.025
154	414	121	1	0.001
154	415	116	1	0.004
154	416	123	1	0.007
154	417	123	1	0.009
154	418	114	1	0.048
154	419	117	1	0.009
154	420	121	1	0.001
154	421	121	1	0.043
154	422	122	1	0.007
154	423	121	1	0.001
154	424	121	1	0.014
154	425	122	1	0.02
154	426	119	1	0.002
154	427	112	1	0.007
154	428	115	1	0.002
154	429	119	1	0.001
154	430	118	1	0.001
154	431	116	1	0.003
154	432	123	1	0.003
154	433	113	1	0.033
154	434	123	1	0.009
154	435	121	1	0
154	436	120	1	0
154	437	120	1	0.008
154	438	122	1	0.001
154	439	119	1	0
154	440	122	1	0
154	441	121	1	0.006
154	442	123	1	0.038
154	443	120	1	0.004
154	444	122	1	0.002
154	445	123	1	0.005
154	446	123	1	0.001
154	447	116	1	0
154	448	120	1	0.016
154	449	123	1	0.026
154	450	121	1	0.009
154	451	122	1	0.013
154	452	118	1	0.002
154	453	120	1	0.009
154	454	116	1	0.019
154	455	118	1	0.012
154	456	117	1	0.004
154	457	118	1	0.003
154	458	121	1	0.063
154	459	120	1	0.001
154	460	118	1	0.002
154	461	112	1	0.002
154	462	119	1	0.011
154	463	119	1	0
154	464	121	1	0
154	465	120	1	0
154	466	120	1	0.001
154	467	118	1	0
154	468	120	1	0
154	469	121	1	0
154	470	123	1	0.003
154	471	123	1	0.038
154	472	120	1	0.019
154	473	123	1	0.041
154	474	120	1	0.011
154	475	116	1	0.004
154	476	119	1	0.019
154	477	116	1	0.002
154	478	118	1	0
154	479	116	1	0.005
154	480	120	1	0.001
154	481	117	1	0.026
154	482	113	1	0.012
154	483	123	1	0.002
154	484	120	1	0.01
154	485	120	1	0.003
154	486	118	1	0
154	487	123	1	0.003
154	488	116	1	0.019
154	489	118	1	0.016
154	490	121	1	0
154	491	118	1	0
154	492	121	1	0.018
154	493	123	1	0.028
154	494	117	1	0.027
154	495	79	1	0.006
154	496	122	1	0.008
154	497	112	1	0.008
154	498	119	1	0.012
154	499	123	1	0.017
154	500	118	1	0.001
154	501	120	1	0.001
154	502	121	1	0
154	503	122	1	0.005
154	504	117	1	0.004
154	505	119	1	0.002
154	506	122	1	0.002
154	507	123	1	0.001
154	508	122	1	0.014
154	509	120	1	0.007
155	156	114	1	0.171
155	157	119	1	0.031
155	158	119	1	0.001
155	159	121	1	0.004
155	160	120	1	0.002
155	161	122	1	0.004
155	162	120	1	0.003
155	163	120	1	0.028
155	164	119	1	0.019
155	165	119	1	0.017
155	166	118	1	0.008
155	167	119	1	0.013
155	168	120	1	0.015
155	169	121	1	0.015
155	170	122	1	0.044
155	171	122	1	0.008
155	172	118	1	0.001
155	173	120	1	0.031
155	174	118	1	0.003
155	175	119	1	0.002
155	176	121	1	0.011
155	177	116	1	0.019
155	178	119	1	0.004
155	179	117	1	0.001
155	180	120	1	0.018
155	181	117	1	0.039
155	182	121	1	0.075
155	183	119	1	0.025
155	184	121	1	0.014
155	185	120	1	0.001
155	186	120	1	0.007
155	187	122	1	0.098
155	188	120	1	0.004
155	189	121	1	0.021
155	190	117	1	0.016
155	191	120	1	0.011
155	192	120	1	0.001
155	193	122	1	0.004
155	194	121	1	0
155	195	121	1	0.001
155	196	122	1	0
155	197	122	1	0.002
155	198	119	1	0.038
155	199	116	1	0
155	200	116	1	0.007
155	201	117	1	0.001
155	202	121	1	0
155	203	122	1	0
155	204	122	1	0
155	205	122	1	0
155	206	113	1	0.02
155	207	119	1	0.022
155	208	119	1	0.004
155	209	117	1	0.007
155	210	119	1	0.01
155	211	111	1	0.002
155	212	117	1	0.013
155	213	115	1	0.013
155	214	117	1	0.024
155	215	115	1	0.009
155	216	113	1	0.02
155	217	120	1	0.009
155	218	120	1	0.011
155	219	120	1	0.004
155	220	120	1	0.095
155	221	117	1	0.028
155	222	122	1	0.037
155	223	116	1	0.065
155	224	119	1	0.03
155	225	118	1	0.006
155	226	118	1	0.016
155	227	113	1	0.011
155	228	120	1	0.005
155	229	120	1	0.017
155	230	118	1	0
155	231	116	1	0.007
155	232	114	1	0.014
155	233	115	1	0.024
155	234	109	1	0.068
155	235	120	1	0.002
155	236	120	1	0
155	237	121	1	0.003
155	238	119	1	0
155	239	111	1	0
155	240	113	1	0.007
155	241	122	1	0.041
155	242	122	1	0
155	243	117	1	0.001
155	244	121	1	0.026
155	245	112	1	0.002
155	246	121	1	0.023
155	247	121	1	0.06
155	248	117	1	0.061
155	249	121	1	0.053
155	250	116	1	0
155	251	118	1	0.014
155	252	120	1	0.005
155	253	115	1	0.025
155	254	120	1	0.032
155	255	118	1	0.002
155	256	110	1	0.005
155	257	120	1	0.014
155	258	120	1	0.003
155	259	119	1	0.003
155	260	119	1	0.007
155	261	117	1	0.011
155	262	122	1	0.015
155	263	113	1	0.005
155	264	119	1	0.006
155	265	118	1	0.058
155	266	120	1	0.06
155	267	118	1	0
155	268	118	1	0
155	269	118	1	0.012
155	270	120	1	0.013
155	271	118	1	0.007
155	272	119	1	0
155	273	117	1	0.003
155	274	113	1	0.019
155	275	120	1	0.021
155	276	113	1	0.026
155	277	114	1	0.028
155	278	122	1	0.017
155	279	119	1	0
155	280	122	1	0.001
155	281	120	1	0.001
155	282	117	1	0
155	283	119	1	0.012
155	284	120	1	0.014
155	285	114	1	0.037
155	286	116	1	0.001
155	287	117	1	0
155	288	117	1	0.054
155	289	112	1	0.002
155	290	115	1	0.053
155	291	118	1	0.001
155	292	120	1	0.018
155	293	112	1	0.028
155	294	118	1	0.006
155	295	121	1	0.012
155	296	114	1	0.021
155	297	114	1	0.01
155	298	117	1	0.011
155	299	120	1	0.091
155	300	119	1	0.011
155	301	120	1	0.001
155	302	120	1	0.001
155	303	121	1	0
155	304	119	1	0.007
155	305	113	1	0.003
155	306	118	1	0.003
155	307	122	1	0
155	308	116	1	0.001
155	309	120	1	0.001
155	310	120	1	0.004
155	311	122	1	0.004
155	312	122	1	0.004
155	313	121	1	0
155	314	119	1	0
155	315	121	1	0.002
155	316	118	1	0.016
155	317	118	1	0.006
155	318	122	1	0
155	319	113	1	0.002
155	320	114	1	0.004
155	321	117	1	0
155	322	114	1	0.001
155	323	119	1	0.004
155	324	120	1	0.001
155	325	111	1	0.011
155	326	120	1	0
155	327	121	1	0.004
155	328	121	1	0.001
155	329	122	1	0.009
155	330	119	1	0.001
155	331	117	1	0.003
155	332	122	1	0.046
155	333	122	1	0
155	334	122	1	0
155	335	120	1	0.002
155	336	115	1	0.045
155	337	122	1	0
155	338	120	1	0.005
155	339	119	1	0.012
155	340	116	1	0.045
155	341	121	1	0.02
155	342	118	1	0.003
155	343	118	1	0.007
155	344	112	1	0
155	345	114	1	0.001
155	346	116	1	0
155	347	117	1	0
155	348	119	1	0.012
155	349	115	1	0.002
155	350	117	1	0.005
155	351	119	1	0.007
155	352	121	1	0.061
155	353	120	1	0.045
155	354	118	1	0.007
155	355	116	1	0.002
155	356	117	1	0.005
155	357	121	1	0.017
155	358	122	1	0.013
155	359	122	1	0
155	360	120	1	0.005
155	361	120	1	0.029
155	362	117	1	0.032
155	363	118	1	0.015
155	364	116	1	0.013
155	365	116	1	0.019
155	366	119	1	0.001
155	367	120	1	0.031
155	368	121	1	0
155	369	119	1	0.005
155	370	118	1	0.031
155	371	120	1	0.066
155	372	122	1	0
155	373	118	1	0.004
155	374	120	1	0
155	375	122	1	0.04
155	376	114	1	0.047
155	377	119	1	0.003
155	378	119	1	0.005
155	379	112	1	0.002
155	380	120	1	0.039
155	381	115	1	0.022
155	382	122	1	0.02
155	383	122	1	0
155	384	122	1	0
155	385	122	1	0
155	386	119	1	0.001
155	387	122	1	0
155	388	121	1	0
155	389	121	1	0.006
155	390	107	1	0.09
155	391	110	1	0.001
155	392	120	1	0
155	393	119	1	0.02
155	394	121	1	0
155	395	121	1	0.034
155	396	115	1	0.003
155	397	121	1	0.03
155	398	121	1	0.006
155	399	122	1	0
155	400	122	1	0.012
155	401	122	1	0
155	402	122	1	0.025
155	403	122	1	0
155	404	121	1	0.006
155	405	115	1	0.004
155	406	114	1	0
155	407	121	1	0.024
155	408	111	1	0.011
155	409	115	1	0
155	410	115	1	0.002
155	411	120	1	0
155	412	117	1	0.016
155	413	119	1	0.02
155	414	120	1	0.001
155	415	115	1	0.004
155	416	122	1	0.002
155	417	122	1	0.003
155	418	113	1	0.038
155	419	116	1	0.007
155	420	120	1	0.003
155	421	120	1	0.051
155	422	121	1	0.004
155	423	120	1	0
155	424	120	1	0.019
155	425	121	1	0.018
155	426	118	1	0.005
155	427	111	1	0.005
155	428	114	1	0.007
155	429	118	1	0.001
155	430	117	1	0.001
155	431	115	1	0.009
155	432	122	1	0.01
155	433	112	1	0.025
155	434	122	1	0.011
155	435	120	1	0.001
155	436	119	1	0.001
155	437	120	1	0.005
155	438	121	1	0
155	439	118	1	0
155	440	121	1	0.001
155	441	120	1	0.006
155	442	122	1	0.052
155	443	119	1	0.008
155	444	121	1	0.015
155	445	122	1	0.02
155	446	122	1	0.001
155	447	115	1	0.001
155	448	119	1	0.02
155	449	122	1	0.03
155	450	120	1	0.011
155	451	121	1	0.017
155	452	117	1	0.01
155	453	119	1	0.012
155	454	115	1	0.011
155	455	117	1	0.006
155	456	116	1	0.005
155	457	117	1	0.003
155	458	120	1	0.072
155	459	119	1	0.003
155	460	117	1	0.005
155	461	111	1	0
155	462	118	1	0.021
155	463	118	1	0
155	464	120	1	0
155	465	119	1	0.001
155	466	119	1	0
155	467	117	1	0
155	468	119	1	0.001
155	469	120	1	0.001
155	470	122	1	0.015
155	471	122	1	0.032
155	472	119	1	0.015
155	473	122	1	0.035
155	474	119	1	0.029
155	475	115	1	0.004
155	476	118	1	0.012
155	477	115	1	0.001
155	478	117	1	0.001
155	479	115	1	0.003
155	480	119	1	0
155	481	116	1	0.018
155	482	112	1	0.01
155	483	122	1	0.004
155	484	119	1	0.014
155	485	119	1	0.006
155	486	117	1	0.001
155	487	122	1	0.002
155	488	115	1	0.012
155	489	117	1	0.01
155	490	120	1	0
155	491	117	1	0
155	492	120	1	0.007
155	493	122	1	0.015
155	494	116	1	0.015
155	495	78	1	0.011
155	496	121	1	0.003
155	497	111	1	0.014
155	498	118	1	0.01
155	499	122	1	0.02
155	500	117	1	0.002
155	501	119	1	0
155	502	120	1	0
155	503	121	1	0.004
155	504	116	1	0.002
155	505	118	1	0.001
155	506	121	1	0.004
155	507	122	1	0.002
155	508	121	1	0.007
155	509	119	1	0.006
156	157	113	1	0.023
156	158	113	1	0.004
156	159	115	1	0.005
156	160	114	1	0.004
156	161	116	1	0.005
156	162	114	1	0.005
156	163	113	1	0.014
156	164	114	1	0.012
156	165	113	1	0.012
156	166	112	1	0.008
156	167	113	1	0.008
156	168	114	1	0.022
156	169	115	1	0.008
156	170	116	1	0.006
156	171	116	1	0.009
156	172	112	1	0.001
156	173	113	1	0.009
156	174	111	1	0.015
156	175	112	1	0.015
156	176	115	1	0.005
156	177	109	1	0.036
156	178	113	1	0.008
156	179	111	1	0.004
156	180	113	1	0.001
156	181	111	1	0.006
156	182	115	1	0.021
156	183	112	1	0.005
156	184	115	1	0.003
156	185	114	1	0.014
156	186	113	1	0.01
156	187	116	1	0.002
156	188	114	1	0.01
156	189	115	1	0.012
156	190	111	1	0.002
156	191	113	1	0.002
156	192	114	1	0.007
156	193	116	1	0.012
156	194	115	1	0.003
156	195	114	1	0.003
156	196	116	1	0.003
156	197	116	1	0.003
156	198	113	1	0.016
156	199	110	1	0.005
156	200	109	1	0.004
156	201	111	1	0.011
156	202	115	1	0.002
156	203	116	1	0.002
156	204	116	1	0.002
156	205	116	1	0.002
156	206	107	1	0.023
156	207	113	1	0.017
156	208	113	1	0.042
156	209	110	1	0.012
156	210	114	1	0.015
156	211	105	1	0.021
156	212	111	1	0.011
156	213	109	1	0.026
156	214	111	1	0.006
156	215	109	1	0.001
156	216	106	1	0.002
156	217	115	1	0.022
156	218	114	1	0.018
156	219	114	1	0.003
156	220	113	1	0.009
156	221	109	1	0.001
156	222	116	1	0.005
156	223	109	1	0.007
156	224	112	1	0.014
156	225	112	1	0.01
156	226	111	1	0.002
156	227	106	1	0.001
156	228	113	1	0.016
156	229	114	1	0.003
156	230	112	1	0
156	231	110	1	0.001
156	232	108	1	0.016
156	233	108	1	0.023
156	234	108	1	0.03
156	235	114	1	0.003
156	236	114	1	0.008
156	237	115	1	0.002
156	238	113	1	0.005
156	239	106	1	0.001
156	240	106	1	0.007
156	241	116	1	0.003
156	242	116	1	0.006
156	243	112	1	0.008
156	244	115	1	0.146
156	245	105	1	0.029
156	246	115	1	0.012
156	247	114	1	0.006
156	248	111	1	0.006
156	249	115	1	0.005
156	250	110	1	0.017
156	251	112	1	0.004
156	252	114	1	0.002
156	253	109	1	0.006
156	254	114	1	0.001
156	255	112	1	0.015
156	256	103	1	0
156	257	113	1	0.032
156	258	114	1	0.023
156	259	113	1	0.008
156	260	113	1	0.016
156	261	111	1	0
156	262	116	1	0.015
156	263	107	1	0
156	264	113	1	0.006
156	265	112	1	0.004
156	266	113	1	0.006
156	267	111	1	0.005
156	268	112	1	0.005
156	269	112	1	0.004
156	270	114	1	0.002
156	271	112	1	0.002
156	272	113	1	0.004
156	273	110	1	0.006
156	274	106	1	0.008
156	275	114	1	0.01
156	276	107	1	0.021
156	277	108	1	0.015
156	278	115	1	0.003
156	279	112	1	0.006
156	280	116	1	0.006
156	281	114	1	0.006
156	282	110	1	0.001
156	283	113	1	0.02
156	284	114	1	0.005
156	285	108	1	0.013
156	286	110	1	0.012
156	287	111	1	0.014
156	288	110	1	0.027
156	289	105	1	0.011
156	290	108	1	0
156	291	112	1	0.02
156	292	114	1	0.003
156	293	106	1	0.007
156	294	113	1	0.002
156	295	115	1	0.009
156	296	107	1	0.025
156	297	107	1	0.001
156	298	111	1	0.006
156	299	113	1	0
156	300	113	1	0.007
156	301	114	1	0.005
156	302	114	1	0.042
156	303	115	1	0.004
156	304	113	1	0
156	305	107	1	0.017
156	306	112	1	0.016
156	307	116	1	0.029
156	308	110	1	0.001
156	309	114	1	0.103
156	310	114	1	0.003
156	311	116	1	0.003
156	312	116	1	0.003
156	313	115	1	0.003
156	314	114	1	0.001
156	315	114	1	0.003
156	316	113	1	0.009
156	317	113	1	0
156	318	115	1	0.026
156	319	108	1	0.03
156	320	108	1	0.03
156	321	111	1	0.023
156	322	109	1	0
156	323	114	1	0.003
156	324	114	1	0.003
156	325	106	1	0.017
156	326	114	1	0.002
156	327	115	1	0.001
156	328	115	1	0.003
156	329	116	1	0.003
156	330	112	1	0.008
156	331	111	1	0.001
156	332	116	1	0.004
156	333	116	1	0.002
156	334	116	1	0.002
156	335	114	1	0
156	336	109	1	0
156	337	116	1	0.002
156	338	114	1	0.001
156	339	113	1	0.01
156	340	110	1	0.001
156	341	115	1	0.05
156	342	112	1	0.007
156	343	112	1	0.017
156	344	105	1	0.006
156	345	108	1	0.001
156	346	110	1	0.007
156	347	111	1	0.002
156	348	113	1	0.053
156	349	109	1	0.006
156	350	111	1	0.018
156	351	113	1	0.003
156	352	115	1	0.043
156	353	114	1	0.011
156	354	111	1	0.001
156	355	110	1	0.003
156	356	111	1	0.001
156	357	116	1	0.003
156	358	116	1	0.061
156	359	116	1	0.005
156	360	114	1	0
156	361	114	1	0.005
156	362	112	1	0.003
156	363	111	1	0.003
156	364	110	1	0.012
156	365	110	1	0.003
156	366	112	1	0
156	367	114	1	0.005
156	368	114	1	0.003
156	369	113	1	0.01
156	370	111	1	0.001
156	371	114	1	0.007
156	372	116	1	0.003
156	373	112	1	0.026
156	374	114	1	0
156	375	116	1	0.003
156	376	108	1	0.003
156	377	113	1	0.004
156	378	113	1	0
156	379	106	1	0
156	380	114	1	0.002
156	381	110	1	0.023
156	382	116	1	0.006
156	383	116	1	0.003
156	384	116	1	0.003
156	385	116	1	0.001
156	386	113	1	0.011
156	387	115	1	0.007
156	388	114	1	0.007
156	389	115	1	0.003
156	390	101	1	0.065
156	391	105	1	0.001
156	392	114	1	0.001
156	393	113	1	0.002
156	394	115	1	0.002
156	395	115	1	0.05
156	396	109	1	0.002
156	397	115	1	0.005
156	398	115	1	0.077
156	399	116	1	0.006
156	400	115	1	0.023
156	401	116	1	0.002
156	402	116	1	0.015
156	403	115	1	0.002
156	404	115	1	0.002
156	405	109	1	0.007
156	406	107	1	0.001
156	407	115	1	0.007
156	408	104	1	0.011
156	409	108	1	0.001
156	410	109	1	0.01
156	411	114	1	0.003
156	412	111	1	0.051
156	413	113	1	0
156	414	114	1	0.008
156	415	110	1	0.009
156	416	116	1	0.006
156	417	116	1	0.005
156	418	107	1	0.058
156	419	111	1	0.007
156	420	114	1	0.002
156	421	114	1	0.002
156	422	115	1	0.016
156	423	114	1	0
156	424	114	1	0.005
156	425	115	1	0.004
156	426	112	1	0.001
156	427	107	1	0.018
156	428	108	1	0.004
156	429	111	1	0.004
156	430	110	1	0.004
156	431	110	1	0.007
156	432	116	1	0.007
156	433	106	1	0.01
156	434	116	1	0.037
156	435	114	1	0.001
156	436	113	1	0
156	437	113	1	0
156	438	114	1	0
156	439	111	1	0
156	440	115	1	0
156	441	113	1	0.001
156	442	116	1	0.011
156	443	113	1	0.013
156	444	115	1	0.002
156	445	116	1	0.003
156	446	116	1	0.008
156	447	110	1	0.001
156	448	113	1	0.002
156	449	116	1	0.001
156	450	114	1	0.001
156	451	115	1	0.003
156	452	112	1	0.002
156	453	113	1	0.026
156	454	109	1	0
156	455	111	1	0
156	456	110	1	0
156	457	110	1	0
156	458	114	1	0.002
156	459	113	1	0
156	460	110	1	0
156	461	106	1	0.029
156	462	112	1	0.015
156	463	113	1	0.001
156	464	114	1	0.001
156	465	113	1	0.011
156	466	113	1	0
156	467	110	1	0.001
156	468	113	1	0.01
156	469	114	1	0.01
156	470	116	1	0.012
156	471	116	1	0.013
156	472	113	1	0.015
156	473	116	1	0.012
156	474	113	1	0.008
156	475	109	1	0.001
156	476	112	1	0.005
156	477	110	1	0
156	478	111	1	0
156	479	110	1	0.008
156	480	114	1	0.004
156	481	110	1	0.001
156	482	105	1	0.005
156	483	116	1	0.001
156	484	112	1	0.002
156	485	114	1	0.013
156	486	110	1	0.018
156	487	115	1	0.023
156	488	110	1	0.004
156	489	111	1	0.01
156	490	114	1	0.005
156	491	111	1	0.005
156	492	114	1	0.001
156	493	116	1	0
156	494	111	1	0
156	495	79	1	0
156	496	115	1	0.006
156	497	104	1	0
156	498	113	1	0.004
156	499	116	1	0.001
156	500	111	1	0
156	501	112	1	0.001
156	502	114	1	0.007
156	503	115	1	0.001
156	504	110	1	0
156	505	113	1	0.007
156	506	115	1	0.005
156	507	116	1	0.006
156	508	115	1	0.001
156	509	113	1	0
157	158	118	1	0.001
157	159	120	1	0.007
157	160	119	1	0.003
157	161	121	1	0.007
157	162	119	1	0.004
157	163	118	1	0.435
157	164	118	1	0.174
157	165	118	1	0.024
157	166	117	1	0.232
157	167	118	1	0.024
157	168	119	1	0.162
157	169	120	1	0.067
157	170	121	1	0.066
157	171	121	1	0.105
157	172	117	1	0.011
157	173	118	1	0.056
157	174	116	1	0.139
157	175	117	1	0.133
157	176	120	1	0.04
157	177	114	1	0.238
157	178	120	1	0.001
157	179	117	1	0.112
157	180	118	1	0.002
157	181	116	1	0.028
157	182	120	1	0.05
157	183	117	1	0
157	184	120	1	0.021
157	185	120	1	0.161
157	186	118	1	0.132
157	187	121	1	0.026
157	188	119	1	0.001
157	189	120	1	0.004
157	190	116	1	0.015
157	191	118	1	0
157	192	119	1	0.004
157	193	121	1	0
157	194	120	1	0.029
157	195	119	1	0.042
157	196	121	1	0.03
157	197	121	1	0.043
157	198	118	1	0.04
157	199	115	1	0.001
157	200	114	1	0.043
157	201	117	1	0.002
157	202	120	1	0.004
157	203	121	1	0.003
157	204	121	1	0.003
157	205	121	1	0.004
157	206	112	1	0.048
157	207	118	1	0.004
157	208	118	1	0.053
157	209	115	1	0.021
157	210	118	1	0.001
157	211	111	1	0
157	212	116	1	0.028
157	213	114	1	0.024
157	214	116	1	0.009
157	215	114	1	0.01
157	216	113	1	0.003
157	217	119	1	0.018
157	218	119	1	0.008
157	219	119	1	0.019
157	220	118	1	0.02
157	221	114	1	0.001
157	222	121	1	0
157	223	114	1	0.001
157	224	117	1	0.032
157	225	117	1	0
157	226	116	1	0
157	227	113	1	0.012
157	228	118	1	0
157	229	119	1	0.005
157	230	117	1	0
157	231	115	1	0.015
157	232	114	1	0.026
157	233	113	1	0.03
157	234	108	1	0.044
157	235	119	1	0.001
157	236	119	1	0.002
157	237	120	1	0.011
157	238	118	1	0.002
157	239	110	1	0.001
157	240	113	1	0.028
157	241	121	1	0.001
157	242	121	1	0.01
157	243	117	1	0.005
157	244	120	1	0.013
157	245	111	1	0.056
157	246	120	1	0.002
157	247	119	1	0.002
157	248	116	1	0.002
157	249	120	1	0.043
157	250	115	1	0.001
157	251	117	1	0.03
157	252	119	1	0.028
157	253	115	1	0
157	254	119	1	0
157	255	117	1	0.002
157	256	108	1	0.004
157	257	118	1	0.01
157	258	119	1	0.002
157	259	118	1	0.001
157	260	119	1	0.004
157	261	118	1	0.019
157	262	121	1	0.001
157	263	114	1	0.016
157	264	118	1	0.02
157	265	117	1	0.015
157	266	118	1	0
157	267	117	1	0
157	268	117	1	0
157	269	117	1	0.01
157	270	119	1	0.004
157	271	117	1	0
157	272	118	1	0.002
157	273	115	1	0.015
157	274	111	1	0
157	275	119	1	0.007
157	276	113	1	0.009
157	277	113	1	0.002
157	278	120	1	0.013
157	279	118	1	0.002
157	280	121	1	0.004
157	281	119	1	0.01
157	282	115	1	0.002
157	283	118	1	0
157	284	119	1	0
157	285	112	1	0.021
157	286	115	1	0.003
157	287	116	1	0.011
157	288	115	1	0.069
157	289	111	1	0.001
157	290	114	1	0.007
157	291	117	1	0.015
157	292	119	1	0.005
157	293	112	1	0.013
157	294	118	1	0.049
157	295	120	1	0.004
157	296	113	1	0.005
157	297	113	1	0.001
157	298	117	1	0.01
157	299	118	1	0.007
157	300	118	1	0.011
157	301	119	1	0.007
157	302	119	1	0.005
157	303	120	1	0
157	304	118	1	0.024
157	305	114	1	0.007
157	306	117	1	0.005
157	307	121	1	0
157	308	116	1	0.008
157	309	119	1	0
157	310	119	1	0
157	311	121	1	0
157	312	121	1	0
157	313	120	1	0
157	314	118	1	0
157	315	119	1	0
157	316	117	1	0.005
157	317	117	1	0.001
157	318	120	1	0
157	319	112	1	0
157	320	113	1	0.003
157	321	116	1	0.006
157	322	115	1	0.021
157	323	119	1	0.02
157	324	119	1	0.008
157	325	111	1	0.001
157	326	121	1	0.004
157	327	120	1	0.002
157	328	120	1	0.023
157	329	121	1	0.008
157	330	117	1	0.001
157	331	116	1	0.013
157	332	121	1	0.011
157	333	121	1	0
157	334	121	1	0
157	335	120	1	0.01
157	336	115	1	0
157	337	121	1	0
157	338	119	1	0
157	339	118	1	0.002
157	340	116	1	0.015
157	341	120	1	0.002
157	342	117	1	0.002
157	343	117	1	0.002
157	344	111	1	0.002
157	345	116	1	0.003
157	346	115	1	0.005
157	347	116	1	0
157	348	118	1	0.002
157	349	114	1	0.001
157	350	116	1	0.004
157	351	118	1	0.001
157	352	120	1	0
157	353	119	1	0
157	354	116	1	0.004
157	355	115	1	0
157	356	117	1	0.034
157	357	120	1	0.01
157	358	121	1	0.007
157	359	121	1	0.077
157	360	120	1	0.05
157	361	120	1	0.01
157	362	116	1	0
157	363	117	1	0.006
157	364	117	1	0.003
157	365	116	1	0.014
157	366	117	1	0.022
157	367	118	1	0.008
157	368	119	1	0
157	369	118	1	0.009
157	370	117	1	0.006
157	371	119	1	0.046
157	372	121	1	0.023
157	373	117	1	0.001
157	374	119	1	0.001
157	375	121	1	0.001
157	376	113	1	0.03
157	377	118	1	0.052
157	378	118	1	0.118
157	379	112	1	0.031
157	380	119	1	0.023
157	381	114	1	0.064
157	382	121	1	0.012
157	383	121	1	0.03
157	384	121	1	0.03
157	385	121	1	0.026
157	386	118	1	0.009
157	387	120	1	0.004
157	388	119	1	0.004
157	389	120	1	0.012
157	390	107	1	0.009
157	391	109	1	0.003
157	392	119	1	0.001
157	393	118	1	0.014
157	394	120	1	0.014
157	395	120	1	0.024
157	396	114	1	0
157	397	120	1	0.043
157	398	120	1	0.006
157	399	121	1	0
157	400	120	1	0.025
157	401	121	1	0
157	402	121	1	0.048
157	403	120	1	0
157	404	120	1	0
157	405	114	1	0.012
157	406	113	1	0.006
157	407	120	1	0.014
157	408	110	1	0.025
157	409	114	1	0.012
157	410	115	1	0.026
157	411	119	1	0
157	412	116	1	0.018
157	413	118	1	0.006
157	414	119	1	0.002
157	415	116	1	0.004
157	416	121	1	0
157	417	121	1	0.003
157	418	112	1	0.087
157	419	115	1	0
157	420	119	1	0.015
157	421	119	1	0.002
157	422	120	1	0.002
157	423	119	1	0
157	424	119	1	0
157	425	120	1	0.003
157	426	118	1	0.011
157	427	110	1	0
157	428	115	1	0
157	429	117	1	0.001
157	430	117	1	0
157	431	115	1	0.01
157	432	121	1	0.004
157	433	111	1	0.003
157	434	121	1	0.005
157	435	119	1	0.001
157	436	118	1	0.003
157	437	118	1	0.004
157	438	119	1	0.006
157	439	116	1	0
157	440	120	1	0.001
157	441	118	1	0.023
157	442	121	1	0.008
157	443	118	1	0.013
157	444	120	1	0.011
157	445	121	1	0.012
157	446	121	1	0.001
157	447	114	1	0.009
157	448	118	1	0.014
157	449	121	1	0.009
157	450	119	1	0.005
157	451	120	1	0.015
157	452	116	1	0.011
157	453	118	1	0.001
157	454	114	1	0.012
157	455	117	1	0.022
157	456	115	1	0.046
157	457	115	1	0.062
157	458	119	1	0
157	459	118	1	0.004
157	460	115	1	0.008
157	461	110	1	0.009
157	462	117	1	0.026
157	463	117	1	0.007
157	464	119	1	0
157	465	118	1	0.025
157	466	118	1	0.035
157	467	115	1	0.05
157	468	120	1	0.018
157	469	120	1	0.02
157	470	121	1	0.003
157	471	121	1	0
157	472	118	1	0
157	473	121	1	0.001
157	474	118	1	0
157	475	116	1	0
157	476	118	1	0.005
157	477	114	1	0.002
157	478	118	1	0.002
157	479	114	1	0.015
157	480	119	1	0
157	481	116	1	0
157	482	111	1	0.005
157	483	121	1	0.004
157	484	117	1	0.003
157	485	118	1	0.005
157	486	115	1	0.002
157	487	120	1	0.005
157	488	114	1	0
157	489	116	1	0.004
157	490	119	1	0
157	491	116	1	0.003
157	492	119	1	0.002
157	493	121	1	0.007
157	494	115	1	0.004
157	495	77	1	0.002
157	496	120	1	0.006
157	497	109	1	0.034
157	498	117	1	0.007
157	499	121	1	0.002
157	500	116	1	0.007
157	501	117	1	0.015
157	502	119	1	0.005
157	503	120	1	0.01
157	504	115	1	0.007
157	505	118	1	0.005
157	506	120	1	0.019
157	507	121	1	0.022
157	508	120	1	0.003
157	509	118	1	0.033
158	159	120	1	1
158	160	121	1	1
158	161	121	1	1
158	162	120	1	1
158	163	118	1	0.002
158	164	118	1	0.039
158	165	120	1	0.076
158	166	117	1	0.025
158	167	118	1	0.59
158	168	119	1	0.198
158	169	120	1	0.012
158	170	121	1	0.014
158	171	121	1	0.001
158	172	118	1	0.066
158	173	118	1	0
158	174	118	1	0.039
158	175	118	1	0.041
158	176	120	1	0.001
158	177	114	1	0.016
158	178	119	1	0
158	179	117	1	0
158	180	118	1	0.033
158	181	116	1	0.085
158	182	120	1	0.046
[truncated: 61,752 more rows]

## Sheet: Holstein_Statistics
HOLSTEIN STATS
Category	N	Mean	StdDev	Min	Max
1kb	58	0.687259	0.374925	0.005	1
5kb	29	0.547862	0.403373	0.007	1
50kb	163	0.328362	0.35065	0	1
100kb	170	0.2515	0.277766	0	1
500kb	1260	0.123278	0.170666	0	1
1Mb	1383	0.0834064	0.119743	0	0.939
5Mb	11039	0.0634108	0.091703	0	0.871
10Mb	111649	0.0133642	0.0269634	0	0.77

## Sheet: Angus_Statistics
ANGUS STATISTICS
Category	N	Mean	StdDev	Min	Max
1kb	73	0.648616	0.367089	0.001	1
5kb	39	0.486667	0.399247	0.001	1
50kb	174	0.317741	0.34652	0	1
100kb	181	0.218624	0.298954	0	1
500kb	1401	0.0981042	0.147139	0	1
1Mb	1436	0.0756525	0.107873	0	0.801
5Mb	11057	0.0376042	0.0596553	0	0.737
10Mb	114925	0.0122283	0.0184499	0	0.434
