# Supplementary material for: High density linkage disequilibrium maps of chromosome 14 in Holstein and Angus cattle
Source: BMC Genet. 2008 Jul 8;9:45. doi: 10.1186/1471-2156-9-45 (PMC2478670; doi:10.1186/1471-2156-9-45)
Supplement: Additional file 2 — List of haplotype blocks obtained in HAPLOVIEW [24] under the four gamete rule [23] for Holstein and Angus cattle. [file 1471-2156-9-45-S2.xls]

## Sheet: Holstein Haplotype Blocks
Haplotype Block Holstein	Description	Block Length (kb)	Genotypes (frequencies)	Genotypes (frequencies)	Genotypes (frequencies)	Genotypes (frequencies)	Genotypes (frequencies)	Genotypes (frequencies)	Genotypes (frequencies)
1	MARKERS: 6 7 8	910.436	313 (0.579)	321 (0.241)	311 (0.110)	111 (0.064)
2	MARKERS: 10 11	168.618	33 (0.616)	13 (0.227)	31 (0.155)
3	MARKERS: 14 15	1.424	13 (0.577)	11 (0.368)	31 (0.049)
4	MARKERS: 16 17 18	172.874	313 (0.538)	331 (0.240)	333 (0.151)	233 (0.058)
5	MARKERS: 19 20 21	74.488	113 (0.505)	333 (0.288)	133 (0.142)	111 (0.060)
6	MARKERS: 23 24	0.143	11 (0.589)	33 (0.397)	13 (0.011)
7	MARKERS: 25 26 27 28	160.929	1131 (0.447)	1312 (0.356)	3131 (0.165)	1331 (0.022)
8	MARKERS: 30 31	20.546	31 (0.839)	33 (0.121)	21 (0.040)
9	MARKERS: 32 33 34	412.892	113 (0.816)	111 (0.099)	313 (0.040)	133 (0.034)
10	MARKERS: 35 36	27.125	31 (0.678)	13 (0.224)	33 (0.096)
11	MARKERS: 38 39	2.922	11 (0.639)	23 (0.355)
12	MARKERS: 42 43	60.922	33 (0.697)	31 (0.263)	13 (0.034)
13	MARKERS: 46 47 48 49	417.618	3113 (0.526)	1313 (0.294)	3131 (0.169)
14	MARKERS: 52 53	167.576	33 (0.797)	31 (0.114)	13 (0.087)
15	MARKERS: 54 55 56	35.169	324 (0.640)	321 (0.195)	114 (0.153)
16	MARKERS: 57 58 59	11.804	433 (0.461)	121 (0.343)	431 (0.189)
17	MARKERS: 60 61	38.007	12 (0.505)	13 (0.339)	32 (0.147)
18	MARKERS: 62 63	0.413	14 (0.789)	31 (0.203)
19	MARKERS: 66 67 68	384.173	313 (0.563)	132 (0.307)	332 (0.117)
20	MARKERS: 69 70 71	64.189	333 (0.753)	123 (0.176)	121 (0.049)	323 (0.021)
21	MARKERS: 75 76 77	116.181	311 (0.678)	131 (0.222)	314 (0.098)
22	MARKERS: 78 79	93.388	11 (0.770)	33 (0.228)
23	MARKERS: 80 81	31.096	31 (0.433)	13 (0.408)	33 (0.155)
24	MARKERS: 86 87 88	113.498	311 (0.529)	133 (0.398)	313 (0.067)
25	MARKERS: 89 90 91 92 93	128.057	21333 (0.361)	11131 (0.341)	11111 (0.186)	23333 (0.079)
26	MARKERS: 94 95 96 97	16.007	3211 (0.394)	1133 (0.267)	3213 (0.230)	3133 (0.103)
27	MARKERS: 98 99	3.923	31 (0.665)	33 (0.261)	11 (0.071)
28	MARKERS: 100 101 102 103 104	874.157	33133 (0.301)	33331 (0.241)	33311 (0.211)	23331 (0.086)	33131 (0.084)	32331 (0.050)
29	MARKERS: 105 106	3.022	22 (0.486)	31 (0.451)	32 (0.063)
30	MARKERS: 107 108 109	236.358	111 (0.598)	311 (0.272)	313 (0.079)	323 (0.048)
31	MARKERS: 113 114 115 116	383.524	1333 (0.629)	3113 (0.274)	1331 (0.092)
32	MARKERS: 120 121	0.268	31 (0.549)	33 (0.377)	13 (0.073)
33	MARKERS: 124 125 126	13.233	233 (0.336)	333 (0.336)	211 (0.329)
34	MARKERS: 132 133	283.082	31 (0.512)	32 (0.336)	11 (0.148)
35	MARKERS: 136 137 138 139 140 141 142	1055.4	1111133 (0.448)	1311133 (0.171)	3111133 (0.136)	1113433 (0.115)	1113431 (0.058)	1131113 (0.028)	1111113 (0.022)
36	MARKERS: 144 145	128.97	31 (0.347)	32 (0.341)	11 (0.310)
37	MARKERS: 148 149	208.334	11 (0.618)	31 (0.251)	13 (0.122)
38	MARKERS: 150 151 152 153	281.543	3322 (0.426)	3111 (0.312)	2111 (0.192)	3112 (0.059)
39	MARKERS: 155 156 157	1338.67	113 (0.494)	333 (0.346)	133 (0.120)	111 (0.028)
40	MARKERS: 160 161	14.436	23 (0.435)	21 (0.415)	13 (0.149)
41	MARKERS: 162 163 164 165	54.258	3311 (0.826)	3313 (0.064)	3333 (0.063)	1133 (0.037)
42	MARKERS: 166 167 168 169 170	326.513	13113 (0.561)	13133 (0.195)	31133 (0.162)	13311 (0.061)
43	MARKERS: 171 172 173 174	542.461	3113 (0.331)	1331 (0.292)	3111 (0.259)	1131 (0.102)
44	MARKERS: 175 176	53.886	21 (0.529)	13 (0.260)	23 (0.208)
45	MARKERS: 177 178 179 180	846.515	3313 (0.423)	3333 (0.421)	1113 (0.082)	3332 (0.054)	1313 (0.019)
46	MARKERS: 182 183 184 185	207.363	1313 (0.531)	1113 (0.193)	2122 (0.173)	2113 (0.087)
47	MARKERS: 187 188	1	43 (0.633)	12 (0.353)
48	MARKERS: 189 190	114.404	13 (0.629)	31 (0.355)	33 (0.013)
49	MARKERS: 191 192 193 194	45.049	1311 (0.852)	2133 (0.130)
50	MARKERS: 196 197 198	442.814	111 (0.337)	113 (0.301)	131 (0.293)	211 (0.059)
51	MARKERS: 200 201 202	628.548	233 (0.852)	111 (0.082)	113 (0.057)
52	MARKERS: 205 206 207	106.976	323 (0.642)	321 (0.231)	113 (0.121)
53	MARKERS: 213 214	134.752	31 (0.676)	11 (0.237)	32 (0.084)
54	MARKERS: 215 216 217 218 219	887.977	21313 (0.500)	24213 (0.267)	11313 (0.183)	24231 (0.031)
55	MARKERS: 220 221	162.393	11 (0.790)	12 (0.173)	31 (0.037)
56	MARKERS: 224 225	45.616	31 (0.498)	32 (0.284)	11 (0.215)
57	MARKERS: 229 230 231	184.852	312 (0.621)	332 (0.260)	112 (0.083)	311 (0.037)
58	MARKERS: 234 235	155.482	34 (0.581)	11 (0.403)
59	MARKERS: 236 237	0.033	33 (0.962)	11 (0.038)
60	MARKERS: 240 241	70.831	21 (0.491)	22 (0.255)	12 (0.248)
61	MARKERS: 243 244	133.024	13 (0.881)	31 (0.104)	11 (0.012)
62	MARKERS: 245 246	6.926	21 (0.567)	12 (0.217)	11 (0.213)
63	MARKERS: 250 251 252 253 254	573.985	23123 (0.392)	21311 (0.314)	21313 (0.174)	13123 (0.108)
64	MARKERS: 257 258	96.85	32 (0.494)	31 (0.355)	22 (0.144)
65	MARKERS: 261 262	87.568	23 (0.641)	31 (0.198)	21 (0.153)
66	MARKERS: 263 264 265 266 267	428.835	23113 (0.513)	21321 (0.107)	21313 (0.068)	31113 (0.040)
67	MARKERS: 269 270 271 272 273	390.433	23113 (0.435)	21113 (0.202)	21122 (0.147)	21322 (0.101)	11113 (0.097)
68	MARKERS: 275 276 277	138.207	131 (0.491)	112 (0.234)	132 (0.139)	212 (0.129)
69	MARKERS: 278 279 280	114.047	131 (0.687)	114 (0.174)	331 (0.133)
70	MARKERS: 283 284	0.036	13 (0.802)	41 (0.171)	43 (0.024)
71	MARKERS: 287 288 289	862.064	313 (0.351)	333 (0.286)	113 (0.193)	311 (0.161)
72	MARKERS: 291 292 293 294	274.783	4113 (0.487)	4121 (0.416)	1321 (0.050)	4123 (0.021)
73	MARKERS: 295 296 297 298	83.241	4311 (0.807)	1132 (0.190)
74	MARKERS: 299 300	152.027	13 (0.440)	33 (0.423)	11 (0.133)
75	MARKERS: 301 302	7.518	11 (0.383)	33 (0.355)	13 (0.259)
76	MARKERS: 305 306 307	54.722	123 (0.624)	331 (0.259)	333 (0.113)
77	MARKERS: 311 312 313 314 315	549.591	33111 (0.342)	33311 (0.294)	31313 (0.162)	13111 (0.139)	33331 (0.029)	33313 (0.020)
78	MARKERS: 317 318	8.775	33 (0.639)	31 (0.290)	23 (0.064)
79	MARKERS: 320 321 322 323	297.234	2142 (0.460)	2342 (0.270)	2111 (0.171)	1142 (0.078)
80	MARKERS: 324 325	813.523	13 (0.594)	12 (0.283)	32 (0.119)
81	MARKERS: 326 327 327	1	114 (0.496)	144 (0.410)	311 (0.076)	111 (0.017)
82	MARKERS: 330 331	74.286	21 (0.476)	24 (0.417)	34 (0.107)
83	MARKERS: 333 334 335 336	160.635	2321 (0.512)	2311 (0.211)	2121 (0.197)	3322 (0.076)
84	MARKERS: 337 338 339 340	3.215	1312 (0.752)	2133 (0.245)
85	MARKERS: 341 342 343	44.158	411 (0.620)	123 (0.374)
86	MARKERS: 344 345 346 347	245.317	1133 (0.635)	2133 (0.202)	1111 (0.091)	1333 (0.070)
87	MARKERS: 348 349	142.327	13 (0.716)	23 (0.178)	21 (0.104)
88	MARKERS: 350 351 352 353	92.716	1323 (0.391)	2123 (0.192)	1123 (0.186)	1111 (0.179)	1113 (0.051)
89	MARKERS: 355 356 357	56.98	331 (0.503)	321 (0.258)	133 (0.156)	333 (0.082)
90	MARKERS: 358 359	99.63	13 (0.510)	33 (0.333)	11 (0.157)
91	MARKERS: 360 361 362	98.555	121 (0.534)	123 (0.247)	113 (0.138)	221 (0.075)
92	MARKERS: 364 365 366 367	424.613	3111 (0.424)	3123 (0.250)	1123 (0.126)	3113 (0.110)	3323 (0.084)
93	MARKERS: 368 369 370	756.682	111 (0.389)	221 (0.384)	113 (0.118)	121 (0.098)
94	MARKERS: 373 374	898.343	13 (0.737)	33 (0.220)	11 (0.040)
95	MARKERS: 375 376 377	97.161	132 (0.899)	321 (0.052)	332 (0.024)	331 (0.018)
96	MARKERS: 379 380 381	78.113	333 (0.427)	113 (0.353)	331 (0.211)
97	MARKERS: 384 385	36.279	13 (0.392)	11 (0.350)	33 (0.257)
98	MARKERS: 386 387	331.696	31 (0.442)	33 (0.302)	11 (0.256)
99	MARKERS: 389 390 391	602.926	331 (0.403)	111 (0.311)	311 (0.216)	313 (0.059)
100	MARKERS: 393 394 395 396 397	513.426	13133 (0.619)	13333 (0.210)	33333 (0.070)	11311 (0.064)	13311 (0.031)
101	MARKERS: 398 399	124.386	21 (0.783)	13 (0.187)	11 (0.027)
102	MARKERS: 403 404	0.294	11 (0.738)	33 (0.198)	13 (0.062)
103	MARKERS: 406 407 408 409	155.868	3311 (0.849)	1111 (0.088)	3333 (0.061)
104	MARKERS: 411 412 413	837.263	111 (0.551)	313 (0.326)	311 (0.078)	331 (0.038)
105	MARKERS: 414 415 416	42.806	333 (0.635)	133 (0.179)	311 (0.123)	313 (0.055)
106	MARKERS: 417 420	1064.19	33 (0.575)	31 (0.356)	13 (0.067)
107	MARKERS: 421 422 423 424	25.229	1121 (0.810)	3333 (0.183)
108	MARKERS: 426 427 428	209.228	111 (0.459)	114 (0.265)	334 (0.149)	314 (0.116)
109	MARKERS: 430 431 432	3.46	332 (0.546)	311 (0.387)	111 (0.058)
110	MARKERS: 436 437	30.707	13 (0.717)	11 (0.153)	31 (0.127)
111	MARKERS: 438 439 440 441 442 443 444 445	1040.11	13111113 (0.435)	13113113 (0.296)	33113113 (0.086)	13121113 (0.063)	31213113 (0.061)	13113331 (0.049)
112	MARKERS: 447 448	6.064	31 (0.365)	33 (0.328)	23 (0.299)
113	MARKERS: 449 450	43.056	33 (0.632)	11 (0.365)
114	MARKERS: 451 452	13.468	13 (0.514)	41 (0.396)	43 (0.085)
115	MARKERS: 455 456	506.182	31 (0.711)	33 (0.231)	11 (0.058)
116	MARKERS: 457 458 459 460 461 462 463	664.754	3332332 (0.293)	3332311 (0.241)	3332132 (0.208)	3311332 (0.115)	3132132 (0.097)	1311332 (0.029)
117	MARKERS: 469 470	300.599	21 (0.577)	23 (0.381)	11 (0.035)
118	MARKERS: 471 472	590.402	31 (0.639)	11 (0.260)	33 (0.096)
119	MARKERS: 474 475 476 477 478	713.912	23113 (0.317)	13113 (0.250)	23131 (0.183)	22113 (0.135)	22313 (0.089)
120	MARKERS: 488 489 490	207.355	221 (0.485)	212 (0.412)	112 (0.092)
121	MARKERS: 491 492 493	0.32	131 (0.573)	313 (0.423)
122	MARKERS: 497 498 499	123.777	233 (0.813)	231 (0.110)	113 (0.072)

## Sheet: Angus Haplotype Blocks
Angus Haplotype Block	Description	Block length (kb)	Genotypes (frequencies)	Genotypes (frequencies)	Genotypes (frequencies)	Genotypes (frequencies)	Genotypes (frequencies)	Genotypes (frequencies)
1	MARKERS: 1 2	357.61	11 (0.754)	21 (0.130)	12 (0.111)
2	MARKERS: 3 4	62.193	33 (0.598)	31 (0.243)	23 (0.155)
3	MARKERS: 6 7	0.08	23 (0.693)	33 (0.213)	31 (0.085)
4	MARKERS: 8 9	196.277	31 (0.769)	33 (0.148)	11 (0.074)
5	MARKERS: 10 11	70.641	22 (0.355)	12 (0.349)	11 (0.287)
6	MARKERS: 13 14	0.295	33 (0.669)	13 (0.234)	11 (0.098)
7	MARKERS: 16 17	0.116	33 (0.678)	31 (0.184)	13 (0.134)
8	MARKERS: 19 20	13.674	34 (0.668)	11 (0.316)	31 (0.017)
9	MARKERS: 22 23	9.145	31 (0.485)	33 (0.424)	11 (0.092)
10	MARKERS: 25 26	0.657	31 (0.584)	12 (0.408)
11	MARKERS: 28 29	412.892	13 (0.679)	11 (0.223)	33 (0.093)
12	MARKERS: 30 31	27.125	31 (0.743)	13 (0.231)	33 (0.026)
13	MARKERS: 33 34 35	117.887	231 (0.492)	233 (0.360)	111 (0.145)
14	MARKERS: 37 38 39	72.571	233 (0.545)	211 (0.322)	133 (0.096)	213 (0.037)
15	MARKERS: 41 42 43 44	417.618	3113 (0.447)	1313 (0.332)	3131 (0.204)
16	MARKERS: 46 47 48 49 50 51 52	1319.22	3123143 (0.648)	3421343 (0.168)	1123143 (0.091)	3123112 (0.055)	1113143 (0.031)
17	MARKERS: 54 55 56	527.313	314 (0.609)	331 (0.267)	114 (0.112)
18	MARKERS: 59 60	0.116	14 (0.569)	31 (0.347)	11 (0.075)
19	MARKERS: 64 65	32.394	33 (0.917)	12 (0.071)	32 (0.012)
20	MARKERS: 68 69 70 71	216.481	3411 (0.375)	1111 (0.282)	3111 (0.214)	1133 (0.113)
21	MARKERS: 74 75	31.096	33 (0.614)	13 (0.328)	31 (0.054)
22	MARKERS: 76 77 78	925.316	131 (0.745)	113 (0.152)	133 (0.071)	331 (0.032)
23	MARKERS: 80 81	1767.51	11 (0.578)	12 (0.215)	31 (0.204)
24	MARKERS: 82 83 84	88.78	111 (0.647)	333 (0.242)	131 (0.062)	331 (0.040)
25	MARKERS: 85 86 87 88 89 90 91	134.579	3211142 (0.698)	3213311 (0.155)	1131142 (0.091)	3131142 (0.044)
26	MARKERS: 94 95	31.101	32 (0.558)	23 (0.242)	33 (0.196)
27	MARKERS: 97 98 99 100 101 102	369.628	333311 (0.648)	313311 (0.206)	333223 (0.091)	131311 (0.047)
28	MARKERS: 103 104	138.206	31 (0.543)	32 (0.371)	11 (0.082)
29	MARKERS: 106 107 108	0.154	131 (0.494)	132 (0.364)	311 (0.134)
30	MARKERS: 110 111	276.413	11 (0.662)	33 (0.281)	31 (0.053)
31	MARKERS: 117 118 119 120 121	281.864	31213 (0.400)	33113 (0.306)	31233 (0.149)	31231 (0.093)	11231 (0.044)
32	MARKERS: 124 125	12.697	21 (0.496)	23 (0.387)	33 (0.117)
33	MARKERS: 127 128 129 130	225.58	1131 (0.399)	1132 (0.385)	3132 (0.106)	1112 (0.050)	1212 (0.047)
34	MARKERS: 133 134 135 136	481.87	2312 (0.360)	1112 (0.278)	1312 (0.264)	1322 (0.051)	1111 (0.035)
35	MARKERS: 137 138	139.934	13 (0.499)	11 (0.270)	33 (0.222)
36	MARKERS: 140 141 142 143	342.093	1111 (0.358)	1311 (0.293)	3134 (0.183)	3111 (0.153)
37	MARKERS: 145 146	17.874	13 (0.463)	33 (0.310)	31 (0.227)
38	MARKERS: 149 150	114.883	21 (0.619)	23 (0.277)	11 (0.094)
39	MARKERS: 152 153 154 155 156	141.662	13221 (0.763)	11111 (0.123)	11113 (0.052)	43221 (0.037)
40	MARKERS: 158 159 160 161 162	349.119	33211 (0.929)	11144 (0.071)
41	MARKERS: 165 166	14.436	23 (0.698)	13 (0.193)	21 (0.110)
42	MARKERS: 167 168	0.608	11 (0.737)	13 (0.158)	33 (0.105)
43	MARKERS: 169 170	133.731	13 (0.934)	31 (0.062)
44	MARKERS: 172 173	69.104	13 (0.622)	33 (0.224)	11 (0.153)
45	MARKERS: 174 175	22.975	13 (0.564)	31 (0.428)
46	MARKERS: 178 179	53.886	21 (0.663)	23 (0.181)	13 (0.151)
47	MARKERS: 180 181 182 183 184	846.761	33333 (0.327)	33133 (0.291)	13133 (0.183)	11133 (0.119)	33321 (0.051)	33323 (0.013)
48	MARKERS: 187 188 189 190	238.407	3131 (0.756)	3221 (0.176)	3133 (0.049)
49	MARKERS: 192 193	1	43 (0.795)	12 (0.127)	42 (0.078)
50	MARKERS: 194 195 196 197	93.354	1123 (0.938)	3311 (0.046)
51	MARKERS: 199 200	42.806	11 (0.529)	13 (0.362)	31 (0.105)
52	MARKERS: 202 203 204 205	45.049	2133 (0.598)	1311 (0.391)
53	MARKERS: 207 208	356.53	13 (0.471)	11 (0.276)	23 (0.249)
54	MARKERS: 212 213	144.825	21 (0.677)	13 (0.260)	23 (0.054)
55	MARKERS: 217 218	48.154	43 (0.451)	13 (0.348)	41 (0.197)
56	MARKERS: 219 220 221 222	444.584	3133 (0.355)	3113 (0.260)	3213 (0.186)	3131 (0.128)	1133 (0.059)
57	MARKERS: 226 227 228	1033.1	333 (0.347)	113 (0.320)	331 (0.280)	133 (0.049)
58	MARKERS: 229 230	0.108	11 (0.646)	23 (0.192)	21 (0.157)
59	MARKERS: 231 232	100.435	42 (0.520)	13 (0.467)
60	MARKERS: 235 236 237	285.051	113 (0.775)	123 (0.165)	313 (0.024)	111 (0.023)
61	MARKERS: 241 242	355.882	11 (0.841)	13 (0.124)	31 (0.035)
62	MARKERS: 248 249	148.047	33 (0.687)	11 (0.304)
63	MARKERS: 251 252	70.831	12 (0.473)	21 (0.345)	22 (0.174)
64	MARKERS: 253 254 255	240.134	313 (0.608)	311 (0.249)	131 (0.139)
65	MARKERS: 258 259	98.403	31 (0.390)	12 (0.328)	32 (0.278)
66	MARKERS: 265 266	31.434	13 (0.488)	33 (0.403)	32 (0.105)
67	MARKERS: 267 268 269 270	205.583	1131 (0.654)	1121 (0.189)	3331 (0.106)	3333 (0.048)
68	MARKERS: 274 275	87.568	21 (0.575)	23 (0.216)	31 (0.204)
69	MARKERS: 278 279 280 281 282	273.453	11131 (0.598)	11133 (0.218)	12411 (0.121)	31131 (0.054)
70	MARKERS: 284 285	70.831	11 (0.692)	13 (0.252)	31 (0.056)
71	MARKERS: 292 293 294 295	404.281	1131 (0.579)	1134 (0.194)	1331 (0.118)	4131 (0.079)	1114 (0.026)
72	MARKERS: 303 304	132.615	33 (0.528)	31 (0.388)	13 (0.084)
73	MARKERS: 305 306 307	89.932	411 (0.810)	133 (0.134)	131 (0.056)
74	MARKERS: 309 310 311 312 313 314	523.775	143111 (0.491)	143113 (0.335)	443111 (0.112)	111321 (0.055)
75	MARKERS: 317 318	262.805	33 (0.357)	32 (0.345)	12 (0.293)
76	MARKERS: 321 322	36.279	23 (0.392)	31 (0.313)	33 (0.286)
77	MARKERS: 324 325 326	664.089	333 (0.579)	313 (0.326)	113 (0.059)	311 (0.018)
78	MARKERS: 328 329 330 331	406.356	2113 (0.577)	2111 (0.206)	2133 (0.103)	3313 (0.102)
79	MARKERS: 333 334 335 336 337	839.941	33212 (0.499)	33112 (0.225)	33232 (0.205)	33231 (0.035)	11232 (0.031)
80	MARKERS: 341 342	74.286	24 (0.492)	21 (0.464)	34 (0.035)
81	MARKERS: 344 345	80.775	22 (0.368)	21 (0.323)	32 (0.300)
82	MARKERS: 351 352 353	44.158	123 (0.881)	411 (0.079)	423 (0.036)
83	MARKERS: 357 358 359 360 361	93.172	31123 (0.621)	32123 (0.100)	31323 (0.086)	31111 (0.082)	31113 (0.055)	11123 (0.027)
84	MARKERS: 363 364 365	56.98	331 (0.436)	133 (0.373)	321 (0.173)
85	MARKERS: 367 368	114.02	33 (0.509)	13 (0.414)	11 (0.073)
86	MARKERS: 369 370	96.933	12 (0.599)	22 (0.249)	11 (0.149)
87	MARKERS: 372 373	392.161	21 (0.788)	23 (0.158)	11 (0.051)
88	MARKERS: 376 377 378	777.412	113 (0.676)	111 (0.260)	233 (0.037)	213 (0.012)	133 (0.011)
89	MARKERS: 383 384 385 386	492.94	3233 (0.716)	3231 (0.190)	3213 (0.055)	2133 (0.039)
90	MARKERS: 387 388 389 390	233.595	3333 (0.769)	3331 (0.101)	1133 (0.061)	3313 (0.055)	1131 (0.010)
91	MARKERS: 391 392	48.373	23 (0.580)	12 (0.407)
92	MARKERS: 394 395	331.696	31 (0.764)	33 (0.177)	11 (0.059)
93	MARKERS: 396 397	100.2	11 (0.617)	31 (0.312)	33 (0.072)
94	MARKERS: 398 399	333.424	12 (0.873)	13 (0.071)	32 (0.051)
95	MARKERS: 401 402 403	145.651	321 (0.505)	311 (0.400)	211 (0.047)	323 (0.039)
96	MARKERS: 404 405	203.855	33 (0.607)	31 (0.365)	13 (0.024)
97	MARKERS: 410 411	561	11 (0.729)	31 (0.167)	33 (0.105)
98	MARKERS: 414 415	0.144	33 (0.526)	11 (0.453)	31 (0.013)
99	MARKERS: 416 417 418	504.696	312 (0.675)	311 (0.247)	132 (0.062)
100	MARKERS: 421 422	218.219	13 (0.686)	11 (0.259)	33 (0.046)
101	MARKERS: 423 424	3.072	13 (0.585)	33 (0.312)	11 (0.104)
102	MARKERS: 429 430	0.19	33 (0.590)	21 (0.410)
103	MARKERS: 431 432 433 434	317.655	1113 (0.608)	3313 (0.169)	1143 (0.143)	1111 (0.059)	3113 (0.012)
104	MARKERS: 435 436	3.025	11 (0.526)	32 (0.260)	31 (0.210)
105	MARKERS: 439 440 441	35.572	131 (0.474)	313 (0.433)	133 (0.076)
106	MARKERS: 444 445	114.02	31 (0.922)	12 (0.062)	32 (0.012)
107	MARKERS: 446 447	11.769	13 (0.609)	11 (0.281)	21 (0.102)
108	MARKERS: 448 449 450 451 452	68.122	11313 (0.581)	11311 (0.324)	33133 (0.051)	11333 (0.028)
109	MARKERS: 453 454	6.064	31 (0.580)	33 (0.350)	23 (0.065)
110	MARKERS: 455 456 457 458 459 460	351.273	111213 (0.499)	333213 (0.241)	333241 (0.155)	133213 (0.064)	111313 (0.012)
111	MARKERS: 463 464 465	613.292	333 (0.494)	133 (0.233)	131 (0.228)	113 (0.041)
112	MARKERS: 466 467	3.672	21 (0.718)	13 (0.243)	23 (0.038)
113	MARKERS: 468 469 470	79.468	321 (0.584)	111 (0.225)	324 (0.187)
114	MARKERS: 471 472	0.455	33 (0.720)	21 (0.258)	23 (0.013)
115	MARKERS: 476 477	0.686	13 (0.478)	31 (0.397)	33 (0.117)
116	MARKERS: 480 481 482	167.576	221 (0.676)	231 (0.107)	223 (0.101)	121 (0.098)
117	MARKERS: 485 486 487	1031.03	311 (0.695)	111 (0.265)	333 (0.032)
118	MARKERS: 490 491	0.045	12 (0.536)	21 (0.447)
119	MARKERS: 495 496 497	102.239	121 (0.406)	223 (0.253)	221 (0.221)	211 (0.110)
120	MARKERS: 499 500 501	140.196	333 (0.677)	311 (0.267)	131 (0.031)	331 (0.017)
121	MARKERS: 503 504 505	47.451	331 (0.520)	311 (0.285)	333 (0.159)	111 (0.031)
122	MARKERS: 506 507 508 509	286.778	1333 (0.383)	1311 (0.322)	1313 (0.152)	3111 (0.128)
