# Supplementary material for: High density linkage disequilibrium maps of chromosome 14 in Holstein and Angus cattle
Source: BMC Genet. 2008 Jul 8;9:45. doi: 10.1186/1471-2156-9-45 (PMC2478670; doi:10.1186/1471-2156-9-45)
Supplement: Additional file 3 — Correlation of r-statistic using 419 markers genotyped on both Holstein and Angus cattle. [file 1471-2156-9-45-S3.xls]

## Sheet: Sheet1
SNP_ID	Position_adj_kbp	SNP_ID_M2	Position_adj_kbp_M2	r_value_Holstein	r_value_Angus	Diff_kb	cat
BTA-03225	55472.4	BTA-03227	55475.4	-0.409878	-0.248998	2.954	3kbp
BTA-03227	55475.4	BTA-34928	55897.3	0.114277	0.364692	421.962	330kbp
BTA-04625	79644.3	BTA-05084	80214.4	0.385692	0.134164	570.103	800kbp
BTA-05084	80214.4	BTA-05085	80214.7	0.985338	0.897775	0.296	0.2kbp
BTA-05085	80214.7	BTA-05087	80218.4	-0.275681	-0.901665	3.672	3kbp
BTA-05087	80218.4	BTA-35550	80269.3	-0.409878	-0.760263	50.949	50kbp
BTA-05657	54376.1	BTA-48665	54412.3	-0.798749	-0.413521	36.279	50kbp
BTA-05867	25442.1	BTA-05869	25702.1	0.499232	0.301662	260.002	330kbp
BTA-05869	25702.1	BTA-34252	25817	0.567746	0.122474	114.883	130kbp
BTA-05988	3099.2	BTA-20123	3112.88	0.225215	0.962808	13.674	10kbp
BTA-06540	24618.1	BTA-86411	24887.6	-0.122474	-0.524404	269.503	330kbp
BTA-06549	67840.6	BTA-34349	68338	0.338457	-0.0774597	497.472	800kbp
BTA-06606	63895.9	BTA-116472	64567.9	-0.250998	0.724569	672.03	800kbp
BTA-06723	72711.1	BTA-35368	72833.8	0.338271	0.272029	122.659	130kbp
BTA-06813	13805.1	BTA-15809	13848.9	-0.4	-0.74364	43.781	50kbp
BTA-06830	18759.8	BTA-10693	18898	0.30544	0.248998	138.206	130kbp
BTA-06831	18996.2	BTA-85437	19038	0.128339	0.286356	41.783	50kbp
BTA-07663	21072.3	BTA-07668	21072.9	0.991564	0.927362	0.536	0.2kbp
BTA-07668	21072.9	BTA-35989	21875.1	0.194958	0.350714	802.201	800kbp
BTA-07675	69830.6	BTA-35254	69891.5	0.239781	-0.637181	60.894	50kbp
BTA-07901	29811.5	BTA-34381	30493.6	-0.301662	-0.486826	682.065	800kbp
BTA-08212	9923.9	BTA-35486	10043.1	-0.543139	-0.343511	119.203	130kbp
BTA-08306	35919.9	BTA-108350	36704.2	-0.316228	-0.234521	784.322	800kbp
BTA-08337	16429.5	BTA-08338	16429.6	-0.993982	-1	0.102	0.2kbp
BTA-08338	16429.6	BTA-09722	16553.6	-0.294958	0.228035	124.044	130kbp
BTA-08340	16419	BTA-08337	16429.5	0.770934	0.721803	10.487	10kbp
BTA-08986	78644	BTA-35522	78657.5	-0.839643	-0.974679	13.468	10kbp
BTA-09722	16553.6	BTA-35954	16557.6	0.132377	-0.446094	3.923	3kbp
BTA-09947	5109.66	BTA-87728	5229.23	0.851018	-0.309839	119.576	130kbp
BTA-09949	5106.73	BTA-09947	5109.66	0.918031	0.965401	2.922	3kbp
BTA-100003	80411.7	BTA-89757	80484.2	0.149096	0.328634	72.559	50kbp
BTA-101386	26397.5	BTA-34285	26680.8	-0.0774597	0.151658	283.324	330kbp
BTA-101807	84215.4	BTA-104755	84574.8	-0.130384	0	359.338	330kbp
BTA-104210	38632.2	BTA-34536	38767	0.200071	0.374166	134.752	130kbp
BTA-10446	11821.3	BTA-35881	11937.6	0.286969	0.654981	116.282	130kbp
BTA-104696	83184.4	BTA-101807	84215.4	-0.357771	0.0894427	1031.03	800kbp
BTA-104755	84574.8	BTA-19793	84692.5	0	-0.325576	117.754	130kbp
BTA-104921	64959.4	BTA-110841	65282.4	-0.178885	-0.148324	323.058	330kbp
BTA-105019	40501.5	BTA-40164	40624.1	-0.254951	-0.118322	122.658	130kbp
BTA-10693	18898	BTA-06831	18996.2	0.560039	0.254951	98.152	130kbp
BTA-107702	42239.4	BTA-107705	42312	-0.234521	0.204939	72.559	50kbp
BTA-107705	42312	BTA-107904	44568.7	0.123118	-0.167332	2256.72	800kbp
BTA-107716	41531.1	BTA-107702	42239.4	0	-0.51672	708.309	800kbp
BTA-107904	44568.7	BTA-22294	44724.2	-0.0547723	0.083666	155.482	130kbp
BTA-108347	36961.6	BTA-111152	37295.1	-0.822192	-0.0547723	333.424	330kbp
BTA-108350	36704.2	BTA-43271	36854.7	0.0558956	-0.314643	150.434	130kbp
BTA-108362	19509.6	BTA-108368	19786	0.425791	0.816701	276.413	330kbp
BTA-108365	19862.1	BTA-108461	20169.5	-0.223607	-0.232379	307.423	330kbp
BTA-108366	19862	BTA-108365	19862.1	0.968379	0.694262	0.087	0.2kbp
BTA-108368	19786	BTA-108366	19862	-0.985901	-0.712039	76.014	50kbp
BTA-108461	20169.5	BTA-108468	20221.4	-0.359166	0.510882	51.827	50kbp
BTA-108467	19312.7	BTA-108362	19509.6	0.234136	0.219089	196.945	130kbp
BTA-108468	20221.4	BTA-42142	20487.4	-0.394968	0.266458	266.048	330kbp
BTA-109297	58401	BTA-15014	58661.1	0.19702	-0.522494	260.138	330kbp
BTA-109508	74794.9	BTA-110113	74834.6	-0.161245	-0.0894427	39.734	50kbp
BTA-109658	76454	BTA-109675	76564	0.381742	0.173205	109.963	130kbp
BTA-109659	76453.8	BTA-109658	76454	0.978433	1	0.19	0.2kbp
BTA-109660	76453.8	BTA-109659	76453.8	0.984537	0.927362	0.046	0.2kbp
BTA-109661	76428.8	BTA-109660	76453.8	0.987592	0.570088	24.993	50kbp
BTA-109672	76564.2	BTA-10979	76773.2	0.423136	-0.207364	209.038	330kbp
BTA-109675	76564	BTA-109672	76564.2	0.679425	0.903881	0.19	0.2kbp
BTA-109776	47943.3	BTA-63823	48224.3	-0.134164	-0.118322	280.992	330kbp
BTA-10979	76773.2	BTA-35454	76881.6	0.242216	-0.114018	108.427	130kbp
BTA-110112	74837.7	BTA-88359	75328.3	-0.0316228	0.695701	490.634	330kbp
BTA-110113	74834.6	BTA-110112	74837.7	0.779006	0.242899	3.072	3kbp
BTA-110393	78306.2	BTA-88465	78349.2	0.908776	0.86487	43.056	50kbp
BTA-110394	78302.8	BTA-110393	78306.2	0.907149	0.94921	3.413	3kbp
BTA-110395	78296.7	BTA-110394	78302.8	-0.44833	-0.286356	6.064	10kbp
BTA-110396	78286.5	BTA-110395	78296.7	-0.383406	0.0447214	10.192	10kbp
BTA-110811	59181.1	BTA-34934	59255.4	0.348969	0	74.286	50kbp
BTA-110841	65282.4	BTA-35202	66180.8	0.122341	0.204939	898.343	800kbp
BTA-110902	49178.3	BTA-113985	49316.5	0.572748	-0.293258	138.206	130kbp
BTA-110915	49107.5	BTA-110902	49178.3	-0.304959	0.212132	70.831	50kbp
BTA-111152	37295.1	BTA-43143	37405.6	0.272286	-0.537587	110.565	130kbp
BTA-111174	12826.9	BTA-35897	12858	-0.693542	-0.154919	31.096	50kbp
BTA-111518	36902.8	BTA-108347	36961.6	-0.194936	-0.0707107	58.822	50kbp
BTA-111579	5369.33	BTA-87712	5433.71	0.609335	-0.221359	64.378	50kbp
BTA-111851	25098.3	BTA-34265	25116.2	-0.542218	-0.547723	17.874	50kbp
BTA-112886	23963.3	BTA-06540	24618.1	-0.178885	-0.236643	654.754	800kbp
BTA-113396	57114	BTA-113400	57207.3	0.171779	0.31305	93.29	130kbp
BTA-113400	57207.3	BTA-34907	57411.2	0.284167	-0.298329	203.944	130kbp
BTA-113815	46968.2	BTA-92747	47005.8	0.159999	0.0547723	37.58	50kbp
BTA-113816	46879.7	BTA-113826	46933.2	-0.993982	-0.324037	53.555	50kbp
BTA-113824	46826.1	BTA-113816	46879.7	-1	-0.308221	53.555	50kbp
BTA-113826	46933.2	BTA-113815	46968.2	0.714703	0.327109	34.979	50kbp
BTA-113983	49349.3	BTA-34728	49449.5	-0.109545	0.194936	100.2	130kbp
BTA-113985	49316.5	BTA-113983	49349.3	-0.969536	-0.88261	32.824	50kbp
BTA-114220	16220.3	BTA-114222	16220.7	0.418079	0.782304	0.41	0.2kbp
BTA-114222	16220.7	BTA-08340	16419	-0.586515	-0.0547723	198.315	130kbp
BTA-114232	16131.5	BTA-114220	16220.3	0.407217	0.846168	88.78	130kbp
BTA-114243	16092.6	BTA-114232	16131.5	0.949765	0.753658	38.867	50kbp
BTA-114994	39691.2	BTA-40148	40339.1	0.00180766	0.13784	647.844	800kbp
BTA-115191	50091.6	BTA-34774	50589.2	-0.173205	-0.4	497.544	800kbp
BTA-115192	50084.4	BTA-115191	50091.6	-0.988433	-0.363318	7.186	10kbp
BTA-115692	61258.2	BTA-115696	61276.5	0.389218	0.197484	18.345	50kbp
BTA-115695	61344.6	BTA-88967	61715.5	0.013464	-0.13784	370.866	330kbp
BTA-115696	61276.5	BTA-115695	61344.6	0.867652	0.654217	68.109	50kbp
BTA-115825	7687.74	BTA-115838	7718.17	0.944591	0.61563	30.426	50kbp
BTA-115838	7718.17	BTA-35190	9006.76	-0.288097	0.0547723	1288.59	800kbp
BTA-11589	40985.9	BTA-107716	41531.1	0	0.176068	545.217	800kbp
BTA-116448	28131.9	BTA-97353	28335.8	-0.0447214	-0.41833	203.95	130kbp
BTA-116449	28117.4	BTA-116448	28131.9	-0.286356	-0.252982	14.436	10kbp
BTA-116472	64567.9	BTA-28611	64673.3	-0.374166	0.192354	105.382	130kbp
BTA-116903	80784.8	BTA-35716	81467.5	0.34746	0.402492	682.65	800kbp
BTA-117438	56250	BTA-113396	57114	-0.449444	0.104881	864.038	800kbp
BTA-117442	56246.2	BTA-117438	56250	0.373629	-0.53479	3.714	3kbp
BTA-119505	23419.1	BTA-17316	23617.8	-0.432435	-0.194936	198.672	130kbp
BTA-12380	61251.9	BTA-115692	61258.2	-0.423084	0.0316228	6.262	10kbp
BTA-12497	3334.38	BTA-14766	3343.52	0.56401	0.282843	9.145	10kbp
BTA-12498	3334.24	BTA-12497	3334.38	0.960596	0.840833	0.143	0.2kbp
BTA-13147	10980.5	BTA-35689	11012.9	0.901651	0.882043	32.394	50kbp
BTA-13607	85835.1	BTA-35783	85848.8	0.222915	-0.130384	13.754	10kbp
BTA-14234	4626.47	BTA-87745	4978.89	-0.0948683	-0.134164	352.427	330kbp
BTA-14650	26343.9	BTA-101386	26397.5	0.174866	-0.413521	53.608	50kbp
BTA-14715	77071.8	BTA-35498	77213.5	-0.0547723	0.357771	141.662	130kbp
BTA-14766	3343.52	BTA-98667	3503.45	-0.330151	0.275681	159.923	130kbp
BTA-14817	10605.9	BTA-13147	10980.5	0.00856274	-0.161245	374.645	330kbp
BTA-14818	10280.8	BTA-14817	10605.9	-0.987927	-0.873499	325.027	330kbp
BTA-14873	73993.4	BTA-36383	74576.7	-0.130384	0.0316228	583.308	800kbp
BTA-14943	5851.32	BTA-35317	7140.1	0.131112	-0.289828	1288.78	800kbp
BTA-15014	58661.1	BTA-20961	58764.8	-0.260768	-0.296648	103.655	130kbp
BTA-15809	13848.9	BTA-15812	13984.8	0.0345385	0.109545	135.887	130kbp
BTA-15812	13984.8	BTA-114243	16092.6	0.325031	-0.1	2107.85	800kbp
BTA-15991	1833.57	BTA-15992	1833.65	-0.443847	-0.467974	0.08	0.2kbp
BTA-15992	1833.65	BTA-34867	2002.27	-0.298329	0.1	168.618	130kbp
BTA-16698	86196.3	BTA-35829	86201	0.637741	0.209762	4.675	3kbp
BTA-16953	47855.8	BTA-109776	47943.3	-0.602495	-0.212132	87.568	130kbp
BTA-16955	47807.4	BTA-16953	47855.8	0.376247	0.122474	48.373	50kbp
BTA-17025	28989.4	BTA-34289	29508.8	-0.526308	-0.575326	519.486	800kbp
BTA-17316	23617.8	BTA-112886	23963.3	-0.914877	-0.141421	345.517	330kbp
BTA-18140	32350.7	BTA-34421	32938.1	-0.192354	-0.223607	587.378	800kbp
BTA-18141	32236.3	BTA-18140	32350.7	-0.954463	-0.497996	114.404	130kbp
BTA-19771	85185.2	BTA-35777	85834.7	0.224831	0.340588	649.571	800kbp
BTA-19772	85185.1	BTA-19771	85185.2	-0.981835	-0.966437	0.045	0.2kbp
BTA-19793	84692.5	BTA-19772	85185.1	-0.496991	-0.216795	492.597	800kbp
BTA-19921	23136	BTA-119505	23419.1	0.331482	0.148324	283.082	330kbp
BTA-19923	23135.9	BTA-19921	23136	0.150006	0.483735	0.116	0.2kbp
BTA-20123	3112.88	BTA-12498	3334.24	0	-0.0447214	221.357	330kbp
BTA-20131	2950.43	BTA-86956	3024.92	-0.594979	-0.838451	74.488	50kbp
BTA-20133	2950.31	BTA-20131	2950.43	-0.650385	-0.167332	0.116	0.2kbp
BTA-20145	2777.56	BTA-20133	2950.31	-0.13784	0	172.758	130kbp
BTA-20155	2556.82	BTA-20157	2558.25	-0.219089	-0.207364	1.424	3kbp
BTA-20157	2558.25	BTA-20145	2777.56	0.183075	0.170294	219.309	330kbp
BTA-20961	58764.8	BTA-110811	59181.1	0.226373	0.0547723	416.347	330kbp
BTA-21190	48958.9	BTA-110915	49107.5	0.308832	-0.2	148.572	130kbp
BTA-21240	24960.2	BTA-28726	24988.7	0.125479	0.368782	28.509	50kbp
BTA-21242	24960.1	BTA-21240	24960.2	0.984946	1	0.032	0.2kbp
BTA-21577	79601.1	BTA-04625	79644.3	0.143397	0.164317	43.189	50kbp
BTA-22294	44724.2	BTA-34685	44874.5	-0.1	0	150.3	130kbp
BTA-23073	5322.68	BTA-23076	5328.31	0.883322	0.879773	5.622	10kbp
BTA-23076	5328.31	BTA-111579	5369.33	-0.398748	-0.294958	41.023	50kbp
BTA-23998	78218.4	BTA-24003	78252.9	0.959379	0.921954	34.552	50kbp
BTA-24001	77729.5	BTA-23998	78218.4	0.202552	-0.1	488.906	330kbp
BTA-24003	78252.9	BTA-24011	78253.6	-1	-0.908845	0.643	3kbp
BTA-24011	78253.6	BTA-110396	78286.5	-0.158114	-0.164317	32.927	50kbp
BTA-24548	27852.1	BTA-97370	28081.2	0.258986	0.0447214	229.058	330kbp
BTA-25540	52171.7	BTA-34794	52304.3	-0.428952	-0.281069	132.615	130kbp
BTA-26688	47339.3	BTA-28831	47436.1	-0.284605	-0.1	96.85	130kbp
BTA-27436	31080.9	BTA-34380	31300.3	0.260829	0.279285	219.403	330kbp
BTA-28611	64673.3	BTA-104921	64959.4	-0.2	0.187083	286.092	330kbp
BTA-28726	24988.7	BTA-111851	25098.3	0.248062	0.597495	109.666	130kbp
BTA-28831	47436.1	BTA-87125	47738.8	0.233024	-0.349285	302.68	330kbp
BTA-30774	66552.8	BTA-35214	66923.3	-0.0632456	0.0707107	370.539	330kbp
BTA-30777	66362.6	BTA-30774	66552.8	0.421543	0.0547723	190.196	130kbp
BTA-30781	66265.4	BTA-30782	66346.6	-0.6245	-0.67897	81.196	50kbp
BTA-30782	66346.6	BTA-30777	66362.6	0.777432	1	15.965	50kbp
BTA-34252	25817	BTA-34365	26025.3	-0.083666	0.734166	208.334	330kbp
BTA-34263	25245.2	BTA-05867	25442.1	0.115042	-0.286356	196.945	130kbp
BTA-34265	25116.2	BTA-34263	25245.2	0.4719	0.270185	128.97	130kbp
BTA-34276	27738.1	BTA-24548	27852.1	-0.192354	0	114.02	130kbp
BTA-34285	26680.8	BTA-34276	27738.1	0.114986	0.083666	1057.28	800kbp
BTA-34289	29508.8	BTA-34291	29757.6	0.389521	-0.0316228	248.772	330kbp
BTA-34291	29757.6	BTA-07901	29811.5	-0.654217	-0.5	53.886	50kbp
BTA-34304	28966.4	BTA-17025	28989.4	-0.987927	-0.982853	22.975	50kbp
BTA-34309	28781.5	BTA-34304	28966.4	-0.216795	-0.320936	184.851	130kbp
BTA-34310	28712.4	BTA-34309	28781.5	0.144095	0.336155	69.104	50kbp
BTA-34335	67508.9	BTA-06549	67840.6	0.37614	0.158114	331.696	330kbp
BTA-34349	68338	BTA-34358	68438.2	0.583377	0.360555	100.2	130kbp
BTA-34358	68438.2	BTA-72921	68597.2	-0.0707107	0.303315	158.937	130kbp
BTA-34365	26025.3	BTA-91255	26328.4	-0.223607	0.281069	303.031	330kbp
BTA-34369	31467.9	BTA-34407	31508.2	0.656254	0.535724	40.234	50kbp
BTA-34376	31340.1	BTA-34369	31467.9	0.229666	0.148324	127.841	130kbp
BTA-34380	31300.3	BTA-34376	31340.1	-0.170294	0.378153	39.734	50kbp
BTA-34381	30493.6	BTA-27436	31080.9	0.842573	0.479583	587.378	800kbp
BTA-34393	31912.9	BTA-18141	32236.3	0.489387	0.304959	323.402	330kbp
BTA-34395	31911.9	BTA-34393	31912.9	0.948598	0.769415	1	3kbp
BTA-34399	31715	BTA-34410	31880.8	0.278807	0	165.795	130kbp
BTA-34400	31715	BTA-34399	31715	-0.956033	-0.952365	0.053	0.2kbp
BTA-34407	31508.2	BTA-34400	31715	-0.415933	0.122474	206.811	130kbp
BTA-34410	31880.8	BTA-34395	31911.9	-0.272029	-0.130384	31.096	50kbp
BTA-34421	32938.1	BTA-34423	32974.4	-0.947101	-1	36.28	50kbp
BTA-34422	32974.7	BTA-34424	32983.1	0.964115	0.982853	8.464	10kbp
BTA-34423	32974.4	BTA-34422	32974.7	-0.988433	-1	0.305	0.2kbp
BTA-34424	32983.1	BTA-34463	33240.4	0.102994	0.500999	257.279	330kbp
BTA-34435	33631.5	BTA-34437	33717.8	-0.467974	-0.461519	86.284	130kbp
BTA-34436	33808.8	BTA-34471	34332.5	0.0956506	-0.1	523.75	800kbp
BTA-34437	33717.8	BTA-34436	33808.8	0.460138	0.118322	91.009	130kbp
BTA-34462	33275	BTA-34435	33631.5	-0.104881	0.363318	356.53	330kbp
BTA-34463	33240.4	BTA-34462	33275	0.140997	0.476445	34.551	50kbp
BTA-34471	34332.5	BTA-34528	34961.1	0.718517	0.791833	628.548	800kbp
BTA-34502	39352.8	BTA-114994	39691.2	0.232566	0.279285	338.371	330kbp
BTA-34504	39252.4	BTA-34502	39352.8	-0.977753	-0.964365	100.435	130kbp
BTA-34528	34961.1	BTA-08306	35919.9	0.400987	0.0948683	958.809	800kbp
BTA-34536	38767	BTA-34504	39252.4	0.360534	0.638749	485.45	330kbp
BTA-34541	40703.6	BTA-34544	40940.3	-0.301662	-0.273861	236.679	330kbp
BTA-34544	40940.3	BTA-11589	40985.9	0.342869	0.294958	45.616	50kbp
BTA-34666	45599.6	BTA-34690	45708.4	0.10611	-0.240832	108.838	130kbp
BTA-34667	45528.7	BTA-34666	45599.6	-0.532917	-0.629285	70.831	50kbp
BTA-34668	45435.4	BTA-34667	45528.7	-0.578792	-0.680441	93.289	130kbp
BTA-34674	45022.5	BTA-34668	45435.4	-0.339116	-0.118322	412.892	330kbp
BTA-34685	44874.5	BTA-34686	44874.5	0.942579	0.980306	0.033	0.2kbp
BTA-34686	44874.5	BTA-34674	45022.5	0.138769	0.118322	148.047	130kbp
BTA-34690	45708.4	BTA-34692	45815.5	-0.843801	-1	107.11	130kbp
BTA-34692	45815.5	BTA-34693	45948.5	-0.918695	-0.463681	133.024	130kbp
BTA-34693	45948.5	BTA-34703	46080	0.0984957	-0.454973	131.475	130kbp
BTA-34698	46295.8	BTA-34700	46394.2	-0.466905	-0.641093	98.403	130kbp
BTA-34700	46394.2	BTA-113824	46826.1	-0.279285	-0.134164	431.896	330kbp
BTA-34703	46080	BTA-34707	46188.7	0	-0.170294	108.728	130kbp
BTA-34707	46188.7	BTA-34698	46295.8	-0.383406	-0.13784	107.11	130kbp
BTA-34716	48534.1	BTA-21190	48958.9	0.207062	0.194936	424.847	330kbp
BTA-34717	48534	BTA-34716	48534.1	0.267924	0.187083	0.1	0.2kbp
BTA-34728	49449.5	BTA-34746	49526.3	-0.544059	-0.0316228	76.71	50kbp
BTA-34741	49629.9	BTA-34745	49664.5	-0.744983	-0.357771	34.552	50kbp
BTA-34745	49664.5	BTA-86970	49977.6	-0.303315	0	313.097	330kbp
BTA-34746	49526.3	BTA-34741	49629.9	-0.536656	-0.721803	103.655	130kbp
BTA-34752	682.395	BTA-95738	1623.93	-0.306594	0.232379	941.533	800kbp
BTA-34772	620.202	BTA-34752	682.395	0.23937	-0.256905	62.193	50kbp
BTA-34774	50589.2	BTA-34784	51107.4	-0.176068	0.520577	518.275	800kbp
BTA-34784	51107.4	BTA-98623	51178.3	0.574007	0	70.919	50kbp
BTA-34794	52304.3	BTA-34802	52568.7	0.0959371	0.184391	264.321	330kbp
BTA-34802	52568.7	BTA-34803	52568.8	-0.927901	-1	0.098	0.2kbp
BTA-34803	52568.8	BTA-55549	52843.5	-0.122474	0.173205	274.685	330kbp
BTA-34804	2270.78	BTA-20155	2556.82	-0.528205	-0.472229	286.047	330kbp
BTA-34816	53377.6	BTA-34855	53673	-0.277489	-0.083666	295.417	330kbp
BTA-34818	53298.1	BTA-34816	53377.6	0.976036	1	79.469	50kbp
BTA-34819	53298.1	BTA-34818	53298.1	-0.989444	-1	0.051	0.2kbp
BTA-34822	53294.4	BTA-34819	53298.1	0.972823	1	3.721	3kbp
BTA-34830	2198.55	BTA-34804	2270.78	0.403215	0.1	72.23	50kbp
BTA-34855	53673	BTA-34858	53825	0.307656	0.428952	152.027	130kbp
BTA-34858	53825	BTA-34862	53923.8	-0.2	0.0316228	98.756	130kbp
BTA-34862	53923.8	BTA-34865	53931.3	0.58973	0.61887	7.518	10kbp
BTA-34865	53931.3	BTA-34871	54194.1	0.541655	0.509902	262.805	330kbp
BTA-34867	2002.27	BTA-34830	2198.55	0.259316	-0.0447214	196.277	130kbp
BTA-34871	54194.1	BTA-48659	54301.2	-0.486826	-0.52915	107.11	130kbp
BTA-34884	54676.7	BTA-34887	54808.3	-0.144914	0.13784	131.659	130kbp
BTA-34887	54808.3	BTA-34891	55035.3	-0.240832	0.286356	227.011	330kbp
BTA-34891	55035.3	BTA-03225	55472.4	-0.413521	0.176068	437.078	330kbp
BTA-34907	57411.2	BTA-109297	58401	-0.214476	0.0774597	989.736	800kbp
BTA-34927	55897.6	BTA-117442	56246.2	0.295275	0.216795	348.625	330kbp
BTA-34928	55897.3	BTA-34927	55897.6	-0.083666	0.141421	0.289	0.2kbp
BTA-34934	59255.4	BTA-87278	59323.1	-0.735527	-0.268328	67.759	50kbp
BTA-34948	60745.6	BTA-58540	61109.1	-0.184391	-0.589067	363.499	330kbp
BTA-34956	0	BTA-35941	357.61	0.29294	0.109545	357.61	330kbp
BTA-34975	60420.9	BTA-34948	60745.6	0.0957771	0.0632456	324.786	330kbp
BTA-34979	60380.5	BTA-34975	60420.9	0.98621	1	40.33	50kbp
BTA-34986	60376.7	BTA-34979	60380.5	-0.987927	-0.756307	3.828	3kbp
BTA-35041	61251.5	BTA-12380	61251.9	-0.406202	-0.0316228	0.456	0.2kbp
BTA-35076	61784.6	BTA-35080	61784.8	-0.286356	-0.342053	0.172	0.2kbp
BTA-35080	61784.8	BTA-35081	61841.6	0.351421	0.311448	56.808	50kbp
BTA-35081	61841.6	BTA-35092	62070.7	-0.301662	0.34641	229.091	330kbp
BTA-35092	62070.7	BTA-35100	62170.3	0.28709	0.272029	99.63	130kbp
BTA-35100	62170.3	BTA-35106	62339.6	0.122565	0.223607	169.303	130kbp
BTA-35106	62339.6	BTA-35113	62436.5	0.134417	0.264575	96.933	130kbp
BTA-35113	62436.5	BTA-35122	62747.4	0	-0.389872	310.86	330kbp
BTA-35122	62747.4	BTA-90473	63255.3	-0.181659	0.0447214	507.909	800kbp
BTA-35131	5749.4	BTA-14943	5851.32	-0.977753	-0.95184	101.928	130kbp
BTA-35150	63811.2	BTA-06606	63895.9	0.741397	0.69282	84.652	130kbp
BTA-35154	63521	BTA-35150	63811.2	-0.361939	-0.234521	290.234	330kbp
BTA-35166	67001.4	BTA-35210	67156.9	0.384287	0.083666	155.482	130kbp
BTA-35171	67394.3	BTA-34335	67508.9	-0.36606	0.0707107	114.569	130kbp
BTA-35176	67211.2	BTA-35171	67394.3	0.0840754	0	183.124	130kbp
BTA-35190	9006.76	BTA-35191	9006.96	0.974538	1	0.205	0.2kbp
BTA-35191	9006.96	BTA-35206	9018.56	0.644526	0.354965	11.599	10kbp
BTA-35202	66180.8	BTA-30781	66265.4	-0.767463	-0.122474	84.652	130kbp
BTA-35206	9018.56	BTA-35217	9068.1	0	0.482701	49.535	50kbp
BTA-35210	67156.9	BTA-35176	67211.2	-0.0707107	0.431277	54.249	50kbp
BTA-35214	66923.3	BTA-35215	66923.8	0.975723	1	0.437	0.2kbp
BTA-35215	66923.8	BTA-35166	67001.4	-0.357771	0	77.676	50kbp
BTA-35217	9068.1	BTA-35264	9595	0.0926113	0.181659	526.9	800kbp
BTA-35235	69260	BTA-90525	69338.3	-0.126491	0.118322	78.275	50kbp
BTA-35239	69041.2	BTA-35235	69260	-0.246982	0.545894	218.825	330kbp
BTA-35254	69891.5	BTA-35306	70015.9	-0.814862	-0.666333	124.386	130kbp
BTA-35264	9595	BTA-35265	9595.41	-0.965919	-0.978264	0.413	0.2kbp
BTA-35265	9595.41	BTA-08212	9923.9	-0.41833	0.539444	328.489	330kbp
BTA-35275	70467.1	BTA-35321	71823.3	0.140069	-0.258844	1356.15	800kbp
BTA-35305	70138.6	BTA-35275	70467.1	0.107306	-0.541295	328.588	330kbp
BTA-35306	70015.9	BTA-35305	70138.6	-0.114018	-0.403733	122.658	130kbp
BTA-35317	7140.1	BTA-115825	7687.74	0.560387	-0.282843	547.643	800kbp
BTA-35321	71823.3	BTA-91118	72593.6	0.0753387	0	770.332	800kbp
BTA-35368	72833.8	BTA-35370	72833.9	0.979945	0.965919	0.144	0.2kbp
BTA-35370	72833.9	BTA-35392	73378.3	-0.148324	-0.4	544.43	800kbp
BTA-35392	73378.3	BTA-35398	73739.4	0.427255	0.0316228	361.065	330kbp
BTA-35398	73739.4	BTA-14873	73993.4	0.178502	-0.209762	253.955	330kbp
BTA-35424	10221.7	BTA-14818	10280.8	-0.704982	-0.228035	59.146	50kbp
BTA-35448	76885.1	BTA-35479	76984.2	0.113076	0	99.075	130kbp
BTA-35454	76881.6	BTA-35455	76882.1	0.29259	0.181659	0.435	0.2kbp
BTA-35455	76882.1	BTA-35448	76885.1	0.969845	0.665582	3.025	3kbp
BTA-35468	77036.2	BTA-35473	77041.1	-0.843801	-0.966437	4.865	10kbp
BTA-35473	77041.1	BTA-14715	77071.8	-0.612372	-0.817924	30.707	50kbp
BTA-35479	76984.2	BTA-97523	77023.9	-0.0447214	0.0447214	39.734	50kbp
BTA-35484	77717.7	BTA-24001	77729.5	-0.304959	-0.370135	11.769	10kbp
BTA-35486	10043.1	BTA-35424	10221.7	0.357411	0.52345	178.599	130kbp
BTA-35487	77681.6	BTA-35484	77717.7	-0.0774597	0.539444	36.063	50kbp
BTA-35488	77567.6	BTA-35487	77681.6	-1	-0.874071	114.02	130kbp
BTA-35498	77213.5	BTA-35488	77567.6	-0.533854	-0.368782	354.155	330kbp
BTA-35522	78657.5	BTA-35526	78714.9	0.566614	-0.327109	57.434	50kbp
BTA-35526	78714.9	BTA-35535	79050	-0.1	-0.164317	335.151	330kbp
BTA-35535	79050	BTA-21577	79601.1	-0.232379	-0.194936	551.099	800kbp
BTA-35550	80269.3	BTA-35551	80309.1	0.974664	1	39.734	50kbp
BTA-35551	80309.1	BTA-35639	80348.8	0.337668	0.304959	39.734	50kbp
BTA-35639	80348.8	BTA-89769	80373.2	-0.811172	-0.775242	24.355	50kbp
BTA-35683	82073.2	BTA-35719	82106	-0.294958	-0.0707107	32.824	50kbp
BTA-35689	11012.9	BTA-35873	11727	0	0.238747	714.083	800kbp
BTA-35709	81546.2	BTA-35683	82073.2	-0.0316228	0	526.912	800kbp
BTA-35716	81467.5	BTA-35709	81546.2	0.220277	-0.238747	78.744	50kbp
BTA-35719	82106	BTA-35746	82240.7	-0.434741	0.176068	134.752	130kbp
BTA-35746	82240.7	BTA-35773	82828.5	-0.3	0.0948683	587.798	800kbp
BTA-35773	82828.5	BTA-73851	82987.5	0.684265	0.301662	158.937	130kbp
BTA-35777	85834.7	BTA-35778	85834.8	-0.993982	-0.853229	0.027	0.2kbp
BTA-35778	85834.8	BTA-13607	85835.1	-1	-0.931665	0.293	0.2kbp
BTA-35783	85848.8	BTA-35807	85947.4	0.512564	0.192354	98.574	130kbp
BTA-35807	85947.4	BTA-35824	86099.1	0.268033	0.158114	151.661	130kbp
BTA-35824	86099.1	BTA-16698	86196.3	-0.0774597	0.189737	97.25	130kbp
BTA-35829	86201	BTA-96562	86687.7	-0.202485	-0.688477	486.765	330kbp
BTA-35873	11727	BTA-10446	11821.3	0.778829	0.36606	94.322	130kbp
BTA-35881	11937.6	BTA-35883	11944.4	0.517686	-0.306594	6.811	10kbp
BTA-35883	11944.4	BTA-35886	12037.8	0.948377	1	93.388	130kbp
BTA-35886	12037.8	BTA-111174	12826.9	0.304333	-0.161245	789.139	800kbp
BTA-35897	12858	BTA-35902	12923.6	-0.559464	-0.524404	65.548	50kbp
BTA-35902	12923.6	BTA-06813	13805.1	-0.785493	-0.118322	881.535	800kbp
BTA-35927	17630	BTA-85664	17932.3	-0.475395	0.0707107	302.327	330kbp
BTA-35938	17590.9	BTA-35927	17630	-0.378153	-0.130384	39.112	50kbp
BTA-35941	357.61	BTA-34772	620.202	0.0121752	0	262.592	330kbp
BTA-35944	16818	BTA-35938	17590.9	-0.189737	0.236643	772.848	800kbp
BTA-35950	16786.9	BTA-35944	16818	-0.0894427	-0.592453	31.101	50kbp
BTA-35954	16557.6	BTA-35950	16786.9	-0.342053	-0.830662	229.366	330kbp
BTA-35989	21875.1	BTA-35993	22031.9	0.266846	0.118322	156.784	130kbp
BTA-35993	22031.9	BTA-35994	22046.5	-0.783582	-0.668581	14.638	10kbp
BTA-35994	22046.5	BTA-35997	22135.2	0.683183	0.388587	88.71	130kbp
BTA-35997	22135.2	BTA-19923	23135.9	-0.122474	0.083666	1000.7	800kbp
BTA-36383	74576.7	BTA-109508	74794.9	-0.528205	-0.0632456	218.219	330kbp
BTA-40148	40339.1	BTA-105019	40501.5	-0.122474	0.0447214	162.393	130kbp
BTA-40164	40624.1	BTA-34541	40703.6	-0.130384	-0.0547723	79.469	50kbp
BTA-42142	20487.4	BTA-42148	20557.8	-0.614817	-0.167332	70.37	50kbp
BTA-42148	20557.8	BTA-42168	20839.4	-0.0774597	-0.330151	281.596	330kbp
BTA-42167	20839.6	BTA-42171	20934.7	0.112772	-0.0632456	95.017	130kbp
BTA-42168	20839.4	BTA-42167	20839.6	-0.392428	-0.554977	0.268	0.2kbp
BTA-42171	20934.7	BTA-42173	21054.1	-0.197484	0.126491	119.396	130kbp
BTA-42173	21054.1	BTA-42181	21059.6	0.922852	0.744312	5.594	10kbp
BTA-42181	21059.6	BTA-07663	21072.3	0.504614	0.392428	12.697	10kbp
BTA-42290	37486.8	BTA-44326	37566.3	0.424315	0.122474	79.468	50kbp
BTA-42489	37447.1	BTA-42290	37486.8	-0.383406	0.2	39.735	50kbp
BTA-43143	37405.6	BTA-42489	37447.1	0.22611	-0.712741	41.462	50kbp
BTA-43271	36854.7	BTA-111518	36902.8	0.969244	0.874643	48.154	50kbp
BTA-44326	37566.3	BTA-104210	38632.2	0.485894	0.230217	1065.92	800kbp
BTA-45484	75965.8	BTA-109661	76428.8	-0.126491	0.184391	462.992	330kbp
BTA-48659	54301.2	BTA-48660	54357.6	-0.554076	-0.684105	56.393	50kbp
BTA-48660	54357.6	BTA-05657	54376.1	0.992143	0.901665	18.443	50kbp
BTA-48665	54412.3	BTA-34884	54676.7	0.107093	0.207364	264.32	330kbp
BTA-55549	52843.5	BTA-34822	53294.4	-0.289828	-0.331662	450.899	330kbp
BTA-58540	61109.1	BTA-35041	61251.5	-0.50892	-0.336155	142.327	130kbp
BTA-60155	59504.5	BTA-60163	59585.3	0.0692972	0.41833	80.775	50kbp
BTA-60163	59585.3	BTA-60175	59665.2	0.0699343	0.397492	79.86	50kbp
BTA-60175	59665.2	BTA-60218	59957.1	0.082963	-0.330151	291.962	330kbp
BTA-60218	59957.1	BTA-60225	59959.9	-0.991968	-0.747663	2.729	3kbp
BTA-60223	59960.4	BTA-34986	60376.7	-0.387298	-0.225832	416.347	330kbp
BTA-60224	59960.3	BTA-60223	59960.4	0.972206	0.797496	0.045	0.2kbp
BTA-60225	59959.9	BTA-60224	59960.3	-0.991968	-0.725259	0.441	0.2kbp
BTA-63807	48408.6	BTA-34717	48534	-0.920326	-0.963846	125.366	130kbp
BTA-63819	48260.6	BTA-63807	48408.6	0.733554	0.0447214	147.987	130kbp
BTA-63823	48224.3	BTA-63819	48260.6	-0.512835	-0.387298	36.279	50kbp
BTA-72921	68597.2	BTA-35239	69041.2	-0.236643	0.0316228	443.989	330kbp
BTA-73851	82987.5	BTA-104696	83184.4	0.11047	0	196.945	130kbp
BTA-85437	19038	BTA-108467	19312.7	0	0.284605	274.685	330kbp
BTA-85664	17932.3	BTA-85667	17935.3	-0.874071	-1	3.022	3kbp
BTA-85667	17935.3	BTA-06830	18759.8	0.256594	-0.0316228	824.49	800kbp
BTA-86411	24887.6	BTA-21242	24960.1	-0.104881	-0.304959	72.558	50kbp
BTA-86956	3024.92	BTA-05988	3099.2	0.184472	0.212132	74.286	50kbp
BTA-86970	49977.6	BTA-115192	50084.4	0.181929	0	106.861	130kbp
BTA-87125	47738.8	BTA-16955	47807.4	-0.301662	-0.0948683	68.589	50kbp
BTA-87278	59323.1	BTA-60155	59504.5	0	0	181.396	130kbp
BTA-87695	4213.57	BTA-14234	4626.47	-0.0447214	0.1	412.892	330kbp
BTA-87711	5433.77	BTA-35131	5749.4	-0.340588	-0.320936	315.63	330kbp
BTA-87712	5433.71	BTA-87711	5433.77	-0.993982	-0.977753	0.06	0.2kbp
BTA-87728	5229.23	BTA-23073	5322.68	-0.74364	-0.734847	93.45	130kbp
BTA-87742	5008.52	BTA-09949	5106.73	-0.301662	-0.236643	98.22	130kbp
BTA-87745	4978.89	BTA-87747	5006.02	-0.734847	-0.937017	27.125	50kbp
BTA-87747	5006.02	BTA-87742	5008.52	-0.083666	0.109545	2.496	3kbp
BTA-88359	75328.3	BTA-45484	75965.8	-0.324037	0.0707107	637.478	800kbp
BTA-88465	78349.2	BTA-08986	78644	0.138448	0.475395	294.749	330kbp
BTA-88967	61715.5	BTA-35076	61784.6	0.413159	0	69.103	50kbp
BTA-89757	80484.2	BTA-116903	80784.8	0.130503	-0.538516	300.599	330kbp
BTA-89762	80373.6	BTA-89763	80373.7	0.853163	0.929516	0.061	0.2kbp
BTA-89763	80373.7	BTA-100003	80411.7	-0.856738	-0.898332	38.007	50kbp
BTA-89769	80373.2	BTA-89762	80373.6	0.868626	0.952365	0.455	0.2kbp
BTA-90473	63255.3	BTA-35154	63521	0.365869	0.167332	265.675	330kbp
BTA-90525	69338.3	BTA-07675	69830.6	0.361855	0.141421	492.361	800kbp
BTA-91118	72593.6	BTA-06723	72711.1	-0.134164	-0.272029	117.475	130kbp
BTA-91252	26343.7	BTA-14650	26343.9	0.881394	0.950789	0.21	0.2kbp
BTA-91255	26328.4	BTA-91252	26343.7	0.975656	1	15.285	10kbp
BTA-92746	47010.7	BTA-26688	47339.3	0.33048	0.230217	328.634	330kbp
BTA-92747	47005.8	BTA-92746	47010.7	0.618518	0.349285	4.845	10kbp
BTA-95738	1623.93	BTA-15991	1833.57	0.659535	-0.192354	209.643	330kbp
BTA-96562	86687.7	BTA-96554	86718.8	0	0.722496	31.096	50kbp
BTA-97344	28455	BTA-97345	28588.8	-0.979285	-0.956556	133.731	130kbp
BTA-97345	28588.8	BTA-97371	28588.9	0.11009	-0.0547723	0.128	0.2kbp
BTA-97350	28336.4	BTA-97344	28455	-0.104881	0.232379	118.596	130kbp
BTA-97353	28335.8	BTA-97350	28336.4	0.74557	0.604979	0.608	3kbp
BTA-97370	28081.2	BTA-116449	28117.4	-0.388587	-0.60663	36.279	50kbp
BTA-97371	28588.9	BTA-34310	28712.4	-0.161245	-0.304959	123.55	130kbp
BTA-97523	77023.9	BTA-35468	77036.2	0.543023	0.9	12.325	10kbp
BTA-98623	51178.3	BTA-98632	51200.8	0.0821488	0.0316228	22.485	50kbp
BTA-98632	51200.8	BTA-98634	51309.7	0.236451	0.337639	108.837	130kbp
BTA-98634	51309.7	BTA-25540	52171.7	-0.207364	0.164317	862.064	800kbp
BTA-98660	3740.22	BTA-87695	4213.57	-0.0316228	0.187083	473.358	330kbp
BTA-98667	3503.45	BTA-98669	3503.8	-0.904434	-0.645755	0.349	0.2kbp
BTA-98669	3503.8	BTA-98670	3504.45	-0.987927	-0.982344	0.657	3kbp
BTA-98670	3504.45	BTA-98660	3740.22	-0.309839	0.337639	235.765	330kbp
